# Supplementary material for: Aqua­bis(2,3-dimethyl-4-oxo-4H-pyrido[1,2-a]pyrimidin-9-olato)nickel(II)
Source: Acta Crystallogr Sect E Struct Rep Online. 2009 Dec 4;66(Pt 1):m5. doi: 10.1107/S1600536809051563 (PMC2980000; doi:10.1107/S1600536809051563)
Supplement: Supplementary file 1 [file e-66-000m5-sup1.cif]

##############################################################################
###                                                                        ###
###        Electronic paper (Acta Crystallographica Section E)             ###
###                                                                        ###
##############################################################################
#                                                                            #
# This CIF contains the data in a paper accepted for publication in Acta     #
# Crystallographica Section E. It conforms to the requirements of Notes      #
# for Authors for Section E, and has been peer reviewed under the auspices   #
# of the IUCr Commission on Journals.                                        #
#                                                                            #
# Full details of the Crystallographic Information File format               #
# are given in the paper "The Crystallographic Information File (CIF):       #
# a New Standard Archive File for Crystallography" by S. R. Hall, F. H.      #
# Allen and I. D. Brown [Acta Cryst. (1991), A47, 655-685].                  #
#                                                                            #
# The current version of the core CIF dictionary is obtainable from          #
# ftp://ftp.iucr.org/pub/cif_core.dic. The current version number is 2.4.    #
#                                                                            #
# Software is freely available for graphical display of the structure(s) in  #
# this CIF.  For information consult the CIF home page http://www.iucr.org/  #
# cif/home.html                                                              #
#                                                                            #
# This file may be used for bona fide research purposes within the           #
# scientific community so long as proper attribution is given to the journal # 
# article from which it was obtained.                                        #
#                                                                            #
##############################################################################
                                             
data_I
_audit_creation_method     SHELXL-97
_chemical_name_systematic
;
Aquabis(2,3-dimethyl-4-oxo-4<i>H</i>-pyrido[1,2-<i>a</i>]pyrimidin-9-
olato)nickel(II)
;
_chemical_name_common     ?
_chemical_formula_moiety     'C20 H20 N4 Ni O5'
_chemical_formula_sum     'C20 H20 N4 Ni O5'
_chemical_formula_iupac     '[Ni (C10 H9 N2 O2)2 (H2 O)]'
_chemical_formula_weight     455.11
_chemical_melting_point     ?
_symmetry_cell_setting     Monoclinic
_symmetry_space_group_name_H-M     'P 21/c'
_symmetry_space_group_name_Hall     '-P 2ybc'
loop_
    _symmetry_equiv_pos_as_xyz
    'x, y, z'
    '-x, y+1/2, -z+1/2'
    '-x, -y, -z'
    'x, -y-1/2, z-1/2'
_cell_length_a     13.4032(14)
_cell_length_b     12.1313(12)
_cell_length_c     12.4631(11)
_cell_angle_alpha     90.00
_cell_angle_beta     99.3860(10)
_cell_angle_gamma     90.00
_cell_volume     1999.3(3)
_cell_formula_units_Z     4
_cell_measurement_reflns_used     2294
_cell_measurement_theta_min     2.279
_cell_measurement_theta_max     23.647
_cell_measurement_temperature     298(2)
_exptl_crystal_description     Prism
_exptl_crystal_colour     Colorless
_exptl_crystal_size_max     0.30
_exptl_crystal_size_mid     0.20
_exptl_crystal_size_min     0.12
_exptl_crystal_density_diffrn     1.512
_exptl_crystal_density_meas     ?
_exptl_crystal_density_method     'not measured'
_exptl_crystal_F_000     944
_exptl_absorpt_coefficient_mu     1.011
_exptl_absorpt_correction_type     multi-scan
_exptl_absorpt_process_details     '(CrystalClear; Rigaku, 200)'
_exptl_absorpt_correction_T_min     0.7513
_exptl_absorpt_correction_T_max     0.8883
_exptl_special_details
;
;
_diffrn_ambient_temperature     298(2)
_diffrn_radiation_type     MoK\a
_diffrn_radiation_wavelength     0.71073
_diffrn_radiation_source     'fine-focus sealed tube'
_diffrn_radiation_monochromator     graphite
_diffrn_measurement_device_type     'Rigaku SCXmini CCD area-detector'
_diffrn_measurement_method     'phi and omega scans'
_diffrn_detector_area_resol_mean     ?
_diffrn_reflns_number     10283
_diffrn_reflns_av_R_equivalents     0.0446
_diffrn_reflns_av_sigmaI/netI     0.0578
_diffrn_reflns_theta_min     1.54
_diffrn_reflns_theta_max     25.01
_diffrn_reflns_theta_full     25.01
_diffrn_measured_fraction_theta_max     0.998
_diffrn_measured_fraction_theta_full     0.998
_diffrn_reflns_limit_h_min     -15
_diffrn_reflns_limit_h_max     15
_diffrn_reflns_limit_k_min     -13
_diffrn_reflns_limit_k_max     14
_diffrn_reflns_limit_l_min     -8
_diffrn_reflns_limit_l_max     14
_diffrn_standards_number     ?
_diffrn_standards_interval_count     ?
_diffrn_standards_interval_time     ?
_diffrn_standards_decay_%     ?
_refine_special_details
;
Refinement of <i>F</i>^2^ against ALL reflections. The weighted <i>R</i>-factor
<i>wR</i> and goodness of fit <i>S</i> are based on <i>F</i>^2^, conventional
<i>R</i>-factors <i>R</i> are based on <i>F</i>, with <i>F</i> set to zero for
negative <i>F</i>^2^. The threshold expression of <i>F</i>^2^ >
\s(<i>F</i>^2^) is used only for calculating <i>R</i>-factors(gt) <i>etc</i>.
and is not relevant to the choice of reflections for refinement.
<i>R</i>-factors based on <i>F</i>^2^ are statistically about twice as large
as those based on <i>F</i>, and <i>R</i>- factors based on ALL data will be
even larger.
;
_reflns_number_total     3520
_reflns_number_gt     2242
_reflns_threshold_expression     >2sigma(I)
_refine_ls_structure_factor_coef     Fsqd
_refine_ls_matrix_type     full
_refine_ls_R_factor_all     0.0914
_refine_ls_R_factor_gt     0.0485
_refine_ls_wR_factor_gt     0.1065
_refine_ls_wR_factor_ref     0.1321
_refine_ls_goodness_of_fit_ref     1.027
_refine_ls_restrained_S_all     1.027
_refine_ls_number_reflns     3520
_refine_ls_number_parameters     271
_refine_ls_number_restraints     0
_refine_ls_hydrogen_treatment     constr
_refine_ls_weighting_scheme     calc
_refine_ls_weighting_details
         'calc w=1/[\s^2^(Fo^2^)+(0.0496P)^2^+2.7285P] where P=(Fo^2^+2Fc^2^)/3'
_atom_sites_solution_hydrogens     geom
_atom_sites_solution_primary     direct
_atom_sites_solution_secondary     difmap
_refine_ls_shift/su_max     0.001
_refine_ls_shift/su_mean     0.000
_refine_diff_density_max     0.411
_refine_diff_density_min     -0.405
_refine_ls_extinction_method     none
_refine_ls_extinction_coef     ?
loop_
    _atom_type_symbol
    _atom_type_description
    _atom_type_scat_dispersion_real
    _atom_type_scat_dispersion_imag
    _atom_type_scat_source
    'C' 'C' 0.0033 0.0016
                         'International Tables Vol C Tables 4.2.6.8 and 6.1.1.4'
    'H' 'H' 0.0000 0.0000
                         'International Tables Vol C Tables 4.2.6.8 and 6.1.1.4'
    'O' 'O' 0.0106 0.0060
                         'International Tables Vol C Tables 4.2.6.8 and 6.1.1.4'
    'N' 'N' 0.0061 0.0033
                         'International Tables Vol C Tables 4.2.6.8 and 6.1.1.4'
    'Ni' 'Ni' 0.3393 1.1124
                         'International Tables Vol C Tables 4.2.6.8 and 6.1.1.4'
_computing_data_collection     'CrystalClear (Rigaku, 2005)'
_computing_cell_refinement     'CrystalClear (Rigaku, 2005)'
_computing_data_reduction     'CrystalClear (Rigaku, 2005)'
_computing_structure_solution     'SHELXS97 (Sheldrick, 2008)'
_computing_structure_refinement     'SHELXL97 (Sheldrick, 2008)'
_computing_molecular_graphics     'SHELXTL (Sheldrick, 2008)'
_computing_publication_material     'SHELXTL (Sheldrick, 2008)'
loop_
    _atom_site_type_symbol
    _atom_site_label
    _atom_site_fract_x
    _atom_site_fract_y
    _atom_site_fract_z
    _atom_site_U_iso_or_equiv
    _atom_site_adp_type
    _atom_site_calc_flag
    _atom_site_refinement_flags
    _atom_site_occupancy
    _atom_site_disorder_assembly
    _atom_site_disorder_group
    Ni Ni1 0.79535(4) 0.41721(5) 0.19800(5) 0.0428(2) Uani d . 1 . .
    N N1 0.6831(2) 0.4337(3) 0.0534(3) 0.0351(9) Uani d . 1 . .
    N N2 0.5489(3) 0.3281(3) -0.0425(3) 0.0413(10) Uani d . 1 . .
    N N3 0.9220(2) 0.3915(3) 0.3261(3) 0.0334(8) Uani d . 1 . .
    N N4 1.0960(3) 0.4366(3) 0.3602(3) 0.0348(9) Uani d . 1 . .
    O O1 0.7277(2) 0.2737(3) 0.1993(2) 0.0460(8) Uani d . 1 . .
    O O2 0.4536(3) 0.3929(3) -0.1970(3) 0.0690(12) Uani d . 1 . .
    O O3 0.9049(2) 0.4701(3) 0.1247(2) 0.0460(8) Uani d . 1 . .
    O O4 1.1941(2) 0.3960(3) 0.5228(3) 0.0536(9) Uani d . 1 . .
    O O5 0.7303(2) 0.5312(3) 0.2785(3) 0.0679(11) Uani d . 1 . .
    H H5A 0.6697 0.5514 0.2562 0.082 Uiso d R 1 . .
    H H5B 0.7550 0.5674 0.3350 0.082 Uiso d R 1 . .
    C C1 0.6639(3) 0.5152(4) -0.0221(4) 0.0404(11) Uani d . 1 . .
    C C2 0.5870(4) 0.5058(4) -0.1098(4) 0.0475(13) Uani d . 1 . .
    C C3 0.5254(3) 0.4119(5) -0.1233(4) 0.0479(13) Uani d . 1 . .
    C C4 0.6274(3) 0.3425(4) 0.0416(3) 0.0337(10) Uani d . 1 . .
    C C5 0.6514(3) 0.2575(4) 0.1225(4) 0.0373(11) Uani d . 1 . .
    C C6 0.5915(4) 0.1653(4) 0.1126(4) 0.0504(13) Uani d . 1 . .
    H H6 0.6050 0.1089 0.1634 0.061 Uiso calc R 1 . .
    C C7 0.5104(4) 0.1549(5) 0.0275(5) 0.0621(15) Uani d . 1 . .
    H H7 0.4700 0.0922 0.0231 0.075 Uiso calc R 1 . .
    C C8 0.4899(4) 0.2337(5) -0.0480(5) 0.0586(15) Uani d . 1 . .
    H H8 0.4358 0.2252 -0.1045 0.070 Uiso calc R 1 . .
    C C9 0.7298(4) 0.6146(4) -0.0027(4) 0.0582(14) Uani d . 1 . .
    H H9A 0.7661 0.6130 0.0703 0.087 Uiso calc R 1 . .
    H H9B 0.6887 0.6798 -0.0130 0.087 Uiso calc R 1 . .
    H H9C 0.7769 0.6149 -0.0530 0.087 Uiso calc R 1 . .
    C C10 0.5654(4) 0.5939(5) -0.1961(4) 0.0653(16) Uani d . 1 . .
    H H10A 0.5696 0.6652 -0.1622 0.098 Uiso calc R 1 . .
    H H10B 0.4987 0.5834 -0.2365 0.098 Uiso calc R 1 . .
    H H10C 0.6142 0.5891 -0.2445 0.098 Uiso calc R 1 . .
    C C11 0.9307(3) 0.3468(4) 0.4274(3) 0.0352(10) Uani d . 1 . .
    C C12 1.0208(3) 0.3451(4) 0.4981(3) 0.0362(10) Uani d . 1 . .
    C C13 1.1084(3) 0.3907(4) 0.4675(4) 0.0378(11) Uani d . 1 . .
    C C14 1.0038(3) 0.4335(3) 0.2942(3) 0.0311(10) Uani d . 1 . .
    C C15 0.9932(3) 0.4783(4) 0.1855(3) 0.0360(10) Uani d . 1 . .
    C C16 1.0767(4) 0.5258(4) 0.1534(4) 0.0466(12) Uani d . 1 . .
    H H16 1.0721 0.5558 0.0841 0.056 Uiso calc R 1 . .
    C C17 1.1679(4) 0.5290(4) 0.2247(4) 0.0527(13) Uani d . 1 . .
    H H17 1.2234 0.5623 0.2021 0.063 Uiso calc R 1 . .
    C C18 1.1788(3) 0.4855(4) 0.3254(4) 0.0480(13) Uani d . 1 . .
    H H18 1.2410 0.4883 0.3711 0.058 Uiso calc R 1 . .
    C C19 0.8349(3) 0.3004(4) 0.4571(4) 0.0484(13) Uani d . 1 . .
    H H19A 0.8131 0.3456 0.5121 0.073 Uiso calc R 1 . .
    H H19B 0.8470 0.2268 0.4842 0.073 Uiso calc R 1 . .
    H H19C 0.7833 0.2993 0.3938 0.073 Uiso calc R 1 . .
    C C20 1.0318(4) 0.2944(4) 0.6096(4) 0.0551(14) Uani d . 1 . .
    H H20A 0.9703 0.3043 0.6384 0.083 Uiso calc R 1 . .
    H H20B 1.0866 0.3293 0.6566 0.083 Uiso calc R 1 . .
    H H20C 1.0457 0.2170 0.6048 0.083 Uiso calc R 1 . .
loop_
    _atom_site_aniso_label
    _atom_site_aniso_U_11
    _atom_site_aniso_U_22
    _atom_site_aniso_U_33
    _atom_site_aniso_U_12
    _atom_site_aniso_U_13
    _atom_site_aniso_U_23
    Ni1 0.0354(3) 0.0546(4) 0.0368(4) -0.0007(3) 0.0008(3) 0.0014(3)
    N1 0.0296(19) 0.045(2) 0.029(2) 0.0054(17) 0.0013(15) -0.0004(17)
    N2 0.034(2) 0.052(3) 0.035(2) 0.0108(19) -0.0008(17) -0.0133(18)
    N3 0.0277(19) 0.043(2) 0.029(2) -0.0016(16) 0.0040(15) 0.0005(16)
    N4 0.0308(19) 0.042(2) 0.030(2) -0.0009(16) 0.0009(16) -0.0070(16)
    O1 0.0438(19) 0.053(2) 0.0376(19) 0.0011(15) -0.0052(15) 0.0100(15)
    O2 0.051(2) 0.105(3) 0.044(2) 0.028(2) -0.0141(18) -0.015(2)
    O3 0.0358(18) 0.067(2) 0.0329(18) -0.0040(16) -0.0014(14) 0.0100(16)
    O4 0.042(2) 0.075(3) 0.038(2) 0.0039(17) -0.0102(16) -0.0068(16)
    O5 0.048(2) 0.098(3) 0.048(2) 0.028(2) -0.0204(16) -0.032(2)
    C1 0.042(3) 0.046(3) 0.035(3) 0.012(2) 0.011(2) 0.007(2)
    C2 0.052(3) 0.057(3) 0.034(3) 0.024(3) 0.009(2) 0.005(2)
    C3 0.037(3) 0.072(4) 0.032(3) 0.025(3) -0.004(2) -0.010(3)
    C4 0.028(2) 0.043(3) 0.029(2) 0.004(2) 0.0021(19) -0.006(2)
    C5 0.034(3) 0.039(3) 0.040(3) 0.003(2) 0.008(2) -0.002(2)
    C6 0.049(3) 0.042(3) 0.062(4) 0.002(2) 0.014(3) 0.003(2)
    C7 0.049(3) 0.043(3) 0.092(5) -0.005(3) 0.005(3) -0.017(3)
    C8 0.037(3) 0.066(4) 0.068(4) -0.004(3) -0.006(3) -0.031(3)
    C9 0.062(3) 0.052(3) 0.062(4) 0.005(3) 0.013(3) 0.017(3)
    C10 0.071(4) 0.078(4) 0.046(3) 0.034(3) 0.006(3) 0.018(3)
    C11 0.040(3) 0.038(3) 0.028(3) 0.003(2) 0.008(2) 0.002(2)
    C12 0.047(3) 0.035(3) 0.026(2) 0.004(2) 0.002(2) -0.0003(19)
    C13 0.041(3) 0.038(3) 0.030(3) 0.006(2) -0.004(2) -0.008(2)
    C14 0.029(2) 0.037(2) 0.027(2) 0.0029(19) 0.0013(18) -0.0050(18)
    C15 0.037(3) 0.042(3) 0.028(3) -0.001(2) 0.004(2) -0.004(2)
    C16 0.050(3) 0.060(3) 0.031(3) -0.011(2) 0.010(2) 0.000(2)
    C17 0.047(3) 0.067(4) 0.046(3) -0.014(3) 0.015(3) -0.007(3)
    C18 0.029(3) 0.067(3) 0.047(3) -0.010(2) 0.005(2) -0.008(3)
    C19 0.046(3) 0.061(3) 0.040(3) -0.004(2) 0.012(2) 0.004(2)
    C20 0.064(3) 0.060(3) 0.037(3) 0.002(3) -0.004(3) 0.007(2)
_geom_special_details
;
All e.s.d.'s (except the e.s.d. in the dihedral angle between two l.s. planes)
are estimated using the full covariance matrix. The cell e.s.d.'s are taken
into account individually in the estimation of e.s.d.'s in distances, angles
and torsion angles; correlations between e.s.d.'s in cell parameters are only
used when they are defined by crystal symmetry. An approximate (isotropic)
treatment of cell e.s.d.'s is used for estimating e.s.d.'s involving l.s.
planes.
;
loop_
    _geom_bond_atom_site_label_1
    _geom_bond_atom_site_label_2
    _geom_bond_site_symmetry_2
    _geom_bond_distance
    _geom_bond_publ_flag
    Ni1 O3 . 1.959(3) ?
    Ni1 O1 . 1.964(3) ?
    Ni1 O5 . 1.991(3) ?
    Ni1 N3 . 2.155(3) ?
    Ni1 N1 . 2.160(3) ?
    N1 C4 . 1.329(5) ?
    N1 C1 . 1.360(5) ?
    N2 C4 . 1.370(5) ?
    N2 C8 . 1.387(6) ?
    N2 C3 . 1.429(6) ?
    N3 C14 . 1.327(5) ?
    N3 C11 . 1.361(5) ?
    N4 C14 . 1.368(5) ?
    N4 C18 . 1.389(5) ?
    N4 C13 . 1.433(6) ?
    O1 C5 . 1.297(5) ?
    O2 C3 . 1.239(5) ?
    O3 C15 . 1.301(5) ?
    O4 C13 . 1.241(5) ?
    O5 H5A . 0.8499 ?
    O5 H5B . 0.8499 ?
    C1 C2 . 1.379(6) ?
    C1 C9 . 1.491(7) ?
    C2 C3 . 1.401(7) ?
    C2 C10 . 1.511(7) ?
    C4 C5 . 1.442(6) ?
    C5 C6 . 1.370(6) ?
    C6 C7 . 1.395(7) ?
    C6 H6 . 0.9300 ?
    C7 C8 . 1.338(8) ?
    C7 H7 . 0.9300 ?
    C8 H8 . 0.9300 ?
    C9 H9A . 0.9600 ?
    C9 H9B . 0.9600 ?
    C9 H9C . 0.9600 ?
    C10 H10A . 0.9600 ?
    C10 H10B . 0.9600 ?
    C10 H10C . 0.9600 ?
    C11 C12 . 1.374(6) ?
    C11 C19 . 1.503(6) ?
    C12 C13 . 1.406(6) ?
    C12 C20 . 1.505(6) ?
    C14 C15 . 1.445(6) ?
    C15 C16 . 1.374(6) ?
    C16 C17 . 1.390(7) ?
    C16 H16 . 0.9300 ?
    C17 C18 . 1.347(7) ?
    C17 H17 . 0.9300 ?
    C18 H18 . 0.9300 ?
    C19 H19A . 0.9600 ?
    C19 H19B . 0.9600 ?
    C19 H19C . 0.9600 ?
    C20 H20A . 0.9600 ?
    C20 H20B . 0.9600 ?
    C20 H20C . 0.9600 ?
loop_
    _geom_angle_atom_site_label_1
    _geom_angle_atom_site_label_2
    _geom_angle_atom_site_label_3
    _geom_angle_site_symmetry_1
    _geom_angle_site_symmetry_3
    _geom_angle
    _geom_angle_publ_flag
    O3 Ni1 O1 . . 132.53(14) ?
    O3 Ni1 O5 . . 115.52(16) ?
    O1 Ni1 O5 . . 111.75(15) ?
    O3 Ni1 N3 . . 80.38(12) ?
    O1 Ni1 N3 . . 100.05(13) ?
    O5 Ni1 N3 . . 94.82(13) ?
    O3 Ni1 N1 . . 93.07(13) ?
    O1 Ni1 N1 . . 80.18(13) ?
    O5 Ni1 N1 . . 93.07(13) ?
    N3 Ni1 N1 . . 171.37(13) ?
    C4 N1 C1 . . 119.3(4) ?
    C4 N1 Ni1 . . 108.5(3) ?
    C1 N1 Ni1 . . 132.2(3) ?
    C4 N2 C8 . . 120.3(4) ?
    C4 N2 C3 . . 120.1(4) ?
    C8 N2 C3 . . 119.6(4) ?
    C14 N3 C11 . . 118.7(3) ?
    C14 N3 Ni1 . . 108.2(3) ?
    C11 N3 Ni1 . . 133.0(3) ?
    C14 N4 C18 . . 120.9(4) ?
    C14 N4 C13 . . 120.4(4) ?
    C18 N4 C13 . . 118.7(4) ?
    C5 O1 Ni1 . . 116.0(3) ?
    C15 O3 Ni1 . . 115.7(3) ?
    Ni1 O5 H5A . . 120.6 ?
    Ni1 O5 H5B . . 129.2 ?
    H5A O5 H5B . . 110.1 ?
    N1 C1 C2 . . 121.4(4) ?
    N1 C1 C9 . . 115.8(4) ?
    C2 C1 C9 . . 122.8(4) ?
    C1 C2 C3 . . 120.8(4) ?
    C1 C2 C10 . . 122.5(5) ?
    C3 C2 C10 . . 116.7(5) ?
    O2 C3 C2 . . 127.7(5) ?
    O2 C3 N2 . . 116.4(5) ?
    C2 C3 N2 . . 115.9(4) ?
    N1 C4 N2 . . 122.6(4) ?
    N1 C4 C5 . . 117.4(4) ?
    N2 C4 C5 . . 120.0(4) ?
    O1 C5 C6 . . 124.8(4) ?
    O1 C5 C4 . . 117.8(4) ?
    C6 C5 C4 . . 117.4(4) ?
    C5 C6 C7 . . 121.0(5) ?
    C5 C6 H6 . . 119.5 ?
    C7 C6 H6 . . 119.5 ?
    C8 C7 C6 . . 121.0(5) ?
    C8 C7 H7 . . 119.5 ?
    C6 C7 H7 . . 119.5 ?
    C7 C8 N2 . . 120.3(5) ?
    C7 C8 H8 . . 119.8 ?
    N2 C8 H8 . . 119.8 ?
    C1 C9 H9A . . 109.5 ?
    C1 C9 H9B . . 109.5 ?
    H9A C9 H9B . . 109.5 ?
    C1 C9 H9C . . 109.5 ?
    H9A C9 H9C . . 109.5 ?
    H9B C9 H9C . . 109.5 ?
    C2 C10 H10A . . 109.5 ?
    C2 C10 H10B . . 109.5 ?
    H10A C10 H10B . . 109.5 ?
    C2 C10 H10C . . 109.5 ?
    H10A C10 H10C . . 109.5 ?
    H10B C10 H10C . . 109.5 ?
    N3 C11 C12 . . 122.3(4) ?
    N3 C11 C19 . . 115.5(4) ?
    C12 C11 C19 . . 122.2(4) ?
    C11 C12 C13 . . 120.4(4) ?
    C11 C12 C20 . . 122.8(4) ?
    C13 C12 C20 . . 116.8(4) ?
    O4 C13 C12 . . 127.5(4) ?
    O4 C13 N4 . . 117.0(4) ?
    C12 C13 N4 . . 115.5(4) ?
    N3 C14 N4 . . 122.7(4) ?
    N3 C14 C15 . . 117.7(4) ?
    N4 C14 C15 . . 119.6(4) ?
    O3 C15 C16 . . 124.7(4) ?
    O3 C15 C14 . . 117.3(4) ?
    C16 C15 C14 . . 118.0(4) ?
    C15 C16 C17 . . 119.9(4) ?
    C15 C16 H16 . . 120.0 ?
    C17 C16 H16 . . 120.0 ?
    C18 C17 C16 . . 122.4(5) ?
    C18 C17 H17 . . 118.8 ?
    C16 C17 H17 . . 118.8 ?
    C17 C18 N4 . . 119.1(4) ?
    C17 C18 H18 . . 120.4 ?
    N4 C18 H18 . . 120.4 ?
    C11 C19 H19A . . 109.5 ?
    C11 C19 H19B . . 109.5 ?
    H19A C19 H19B . . 109.5 ?
    C11 C19 H19C . . 109.5 ?
    H19A C19 H19C . . 109.5 ?
    H19B C19 H19C . . 109.5 ?
    C12 C20 H20A . . 109.5 ?
    C12 C20 H20B . . 109.5 ?
    H20A C20 H20B . . 109.5 ?
    C12 C20 H20C . . 109.5 ?
    H20A C20 H20C . . 109.5 ?
    H20B C20 H20C . . 109.5 ?
loop_
    _geom_torsion_atom_site_label_1
    _geom_torsion_atom_site_label_2
    _geom_torsion_atom_site_label_3
    _geom_torsion_atom_site_label_4
    _geom_torsion_site_symmetry_1
    _geom_torsion_site_symmetry_2
    _geom_torsion_site_symmetry_3
    _geom_torsion_site_symmetry_4
    _geom_torsion
    _geom_torsion_publ_flag
    O3 Ni1 N1 C4 . . . . 133.7(3) ?
    O1 Ni1 N1 C4 . . . . 1.0(3) ?
    O5 Ni1 N1 C4 . . . . -110.5(3) ?
    O3 Ni1 N1 C1 . . . . -44.8(4) ?
    O1 Ni1 N1 C1 . . . . -177.5(4) ?
    O5 Ni1 N1 C1 . . . . 71.0(4) ?
    O3 Ni1 N3 C14 . . . . 6.0(3) ?
    O1 Ni1 N3 C14 . . . . 137.8(3) ?
    O5 Ni1 N3 C14 . . . . -109.1(3) ?
    O3 Ni1 N3 C11 . . . . -176.6(4) ?
    O1 Ni1 N3 C11 . . . . -44.9(4) ?
    O5 Ni1 N3 C11 . . . . 68.3(4) ?
    O3 Ni1 O1 C5 . . . . -87.5(3) ?
    O5 Ni1 O1 C5 . . . . 87.0(3) ?
    N3 Ni1 O1 C5 . . . . -173.6(3) ?
    N1 Ni1 O1 C5 . . . . -2.4(3) ?
    O1 Ni1 O3 C15 . . . . -102.8(3) ?
    O5 Ni1 O3 C15 . . . . 82.8(3) ?
    N3 Ni1 O3 C15 . . . . -8.0(3) ?
    N1 Ni1 O3 C15 . . . . 177.7(3) ?
    C4 N1 C1 C2 . . . . 0.9(6) ?
    Ni1 N1 C1 C2 . . . . 179.3(3) ?
    C4 N1 C1 C9 . . . . 179.9(4) ?
    Ni1 N1 C1 C9 . . . . -1.7(6) ?
    N1 C1 C2 C3 . . . . 0.5(7) ?
    C9 C1 C2 C3 . . . . -178.4(4) ?
    N1 C1 C2 C10 . . . . -178.7(4) ?
    C9 C1 C2 C10 . . . . 2.4(7) ?
    C1 C2 C3 O2 . . . . 179.4(4) ?
    C10 C2 C3 O2 . . . . -1.4(7) ?
    C1 C2 C3 N2 . . . . -0.9(6) ?
    C10 C2 C3 N2 . . . . 178.3(4) ?
    C4 N2 C3 O2 . . . . 179.7(4) ?
    C8 N2 C3 O2 . . . . -2.1(6) ?
    C4 N2 C3 C2 . . . . 0.0(6) ?
    C8 N2 C3 C2 . . . . 178.2(4) ?
    C1 N1 C4 N2 . . . . -1.9(6) ?
    Ni1 N1 C4 N2 . . . . 179.4(3) ?
    C1 N1 C4 C5 . . . . 179.0(4) ?
    Ni1 N1 C4 C5 . . . . 0.3(4) ?
    C8 N2 C4 N1 . . . . -176.8(4) ?
    C3 N2 C4 N1 . . . . 1.4(6) ?
    C8 N2 C4 C5 . . . . 2.3(6) ?
    C3 N2 C4 C5 . . . . -179.5(4) ?
    Ni1 O1 C5 C6 . . . . -176.6(3) ?
    Ni1 O1 C5 C4 . . . . 3.3(5) ?
    N1 C4 C5 O1 . . . . -2.3(6) ?
    N2 C4 C5 O1 . . . . 178.5(4) ?
    N1 C4 C5 C6 . . . . 177.6(4) ?
    N2 C4 C5 C6 . . . . -1.6(6) ?
    O1 C5 C6 C7 . . . . 179.7(4) ?
    C4 C5 C6 C7 . . . . -0.1(7) ?
    C5 C6 C7 C8 . . . . 1.1(8) ?
    C6 C7 C8 N2 . . . . -0.4(8) ?
    C4 N2 C8 C7 . . . . -1.4(7) ?
    C3 N2 C8 C7 . . . . -179.5(5) ?
    C14 N3 C11 C12 . . . . 1.0(6) ?
    Ni1 N3 C11 C12 . . . . -176.2(3) ?
    C14 N3 C11 C19 . . . . -179.6(4) ?
    Ni1 N3 C11 C19 . . . . 3.3(6) ?
    N3 C11 C12 C13 . . . . 0.2(7) ?
    C19 C11 C12 C13 . . . . -179.2(4) ?
    N3 C11 C12 C20 . . . . -179.0(4) ?
    C19 C11 C12 C20 . . . . 1.7(7) ?
    C11 C12 C13 O4 . . . . 179.3(4) ?
    C20 C12 C13 O4 . . . . -1.6(7) ?
    C11 C12 C13 N4 . . . . -0.3(6) ?
    C20 C12 C13 N4 . . . . 178.9(4) ?
    C14 N4 C13 O4 . . . . 179.8(4) ?
    C18 N4 C13 O4 . . . . -1.2(6) ?
    C14 N4 C13 C12 . . . . -0.6(6) ?
    C18 N4 C13 C12 . . . . 178.4(4) ?
    C11 N3 C14 N4 . . . . -2.0(6) ?
    Ni1 N3 C14 N4 . . . . 175.8(3) ?
    C11 N3 C14 C15 . . . . 178.7(4) ?
    Ni1 N3 C14 C15 . . . . -3.5(4) ?
    C18 N4 C14 N3 . . . . -177.2(4) ?
    C13 N4 C14 N3 . . . . 1.8(6) ?
    C18 N4 C14 C15 . . . . 2.2(6) ?
    C13 N4 C14 C15 . . . . -178.8(4) ?
    Ni1 O3 C15 C16 . . . . -171.8(4) ?
    Ni1 O3 C15 C14 . . . . 8.5(5) ?
    N3 C14 C15 O3 . . . . -2.9(6) ?
    N4 C14 C15 O3 . . . . 177.8(4) ?
    N3 C14 C15 C16 . . . . 177.5(4) ?
    N4 C14 C15 C16 . . . . -1.9(6) ?
    O3 C15 C16 C17 . . . . -179.2(4) ?
    C14 C15 C16 C17 . . . . 0.4(7) ?
    C15 C16 C17 C18 . . . . 0.8(8) ?
    C16 C17 C18 N4 . . . . -0.6(8) ?
    C14 N4 C18 C17 . . . . -0.9(7) ?
    C13 N4 C18 C17 . . . . -179.9(4) ?
loop_
    _geom_hbond_atom_site_label_D
    _geom_hbond_atom_site_label_H
    _geom_hbond_atom_site_label_A
    _geom_hbond_site_symmetry_A
    _geom_hbond_distance_DH
    _geom_hbond_distance_HA
    _geom_hbond_distance_DA
    _geom_hbond_angle_DHA
    O5 H5A O2 3_665 0.85 1.83 2.672(5) 173
    O5 H5B O4 3_766 0.85 1.85 2.669(5) 162
data_New_Global_Publ_Block
_journal_date_recd_electronic     2009-11-19
_journal_date_accepted     2009-11-30
_journal_name_full     'Acta Crystallographica, Section E'
_journal_year     2010
_journal_volume     66
_journal_issue      1
_journal_page_first     m5
_journal_page_last     m5
_journal_paper_category     QM
_journal_coeditor_code     ZQ2018
_publ_contact_author_name     'Zhihong Zou'
_publ_contact_author_address
;
College of Chemistry and Chemical
Engineering, Southeast University,
Nanjing 211189, People's Republic of China
;
_publ_contact_author_email     'chmsunbw@seu.edu.cn'
_publ_contact_author_fax     ' 862552090416'
_publ_contact_author_phone     ' 862552090416'
_publ_section_title
;\
Aquabis(2,3-dimethyl-4-oxo-4<i>H</i>-pyrido[1,2-<i>a</i>]pyrimidin-9-\
olato)nickel(II)
;
loop_
    _publ_author_name
    _publ_author_footnote
    _publ_author_address
    'Zhang, Huaihong' .
;
Ordered Matter Science Research Center, College of Chemistry and Chemical
 Engineering, Southeast University,
Nanjing 210096, People's Republic of China
School of Chemistry and Biology
Yancheng Institute of Technology,
Yancheng 224003, People's Republic of China
;
    'Sun, Yu' .
;
Ordered Matter Science Research Center, College of Chemistry and Chemical
 Engineering, Southeast University,
Nanjing 210096, People's Republic of China
;
    'Chen, Xiaodan' .
;
Ordered Matter Science Research Center, College of Chemistry and Chemical
 Engineering, Southeast University,
Nanjing 210096, People's Republic of China
;
    'Yu, Fei' .
;
Ordered Matter Science Research Center, College of Chemistry and Chemical
 Engineering, Southeast University,
Nanjing 210096, People's Republic of China
;
    'Zou*, Zhihong' .
;
Ordered Matter Science Research Center, College of Chemistry and Chemical
 Engineering, Southeast University,
Nanjing 210096, People's Republic of China
;
_publ_section_synopsis     .
