# Supplementary material for: Aqua­bis(2,3-dimethyl-4-oxo-4H-pyrido[1,2-a]pyrimidin-9-olato)nickel(II)
Source: Acta Crystallogr Sect E Struct Rep Online. 2009 Dec 4;66(Pt 1):m5. doi: 10.1107/S1600536809051563 (PMC2980000; doi:10.1107/S1600536809051563)
Supplement: Supplementary file 2 [file e-66-000m5-Isup2.hkl]

# 
# h,k,l, Fc-squared, Fo-squared, sigma(Fo-squared) and status flag 
# 
data_I
_shelx_title ' 091027e in P2(1)/c' 
_shelx_refln_list_code          4 
_shelx_F_calc_maximum      193.27 
_exptl_crystal_F_000       944.00 
_reflns_d_resolution_high  0.8406 
 
loop_ 
 _symmetry_equiv_pos_as_xyz 
 'x, y, z' 
 '-x, y+1/2, -z+1/2' 
 '-x, -y, -z' 
 'x, -y-1/2, z-1/2' 
 
_cell_length_a    13.4032 
_cell_length_b    12.1313 
_cell_length_c    12.4631 
_cell_angle_alpha  90.000 
_cell_angle_beta   99.386 
_cell_angle_gamma  90.000 
 
_shelx_F_squared_multiplier     1.000 
 
loop_ 
 _refln_index_h 
 _refln_index_k 
 _refln_index_l 
 _refln_F_squared_calc 
 _refln_F_squared_meas 
 _refln_F_squared_sigma 
 _refln_observed_status 
   1   0   0     2200.20     2217.18     28.10 o 
   2   0   0      605.56      680.77     19.04 o 
   3   0   0     7464.44     7482.23     66.10 o 
   4   0   0     6202.24     6345.10     61.82 o 
   5   0   0     1820.82     1576.22     28.57 o 
   6   0   0        4.14        1.03      9.99 o 
   7   0   0     3820.86     3419.89     48.01 o 
   8   0   0     3193.49     3039.69     46.47 o 
   9   0   0      828.74      757.24     46.00 o 
  10   0   0     4090.34     4212.87    101.28 o 
  11   0   0     2797.86     2936.54    133.70 o 
  12   0   0        6.31       19.19     40.79 o 
  13   0   0      241.30      218.73     63.34 o 
  14   0   0      198.15      150.75     55.26 o 
  15   0   0      488.80      684.33     96.88 o 
   1   1   0    11259.54    11770.76    206.42 o 
   2   1   0      152.28      188.13      7.27 o 
   3   1   0       77.54       77.06     10.87 o 
   4   1   0      626.00      544.24     12.23 o 
   5   1   0      537.28      527.64     12.71 o 
   6   1   0     1137.98     1157.21     19.66 o 
   7   1   0       34.96       21.06      8.60 o 
   8   1   0      695.46      663.27     16.99 o 
   9   1   0      573.80      550.14     29.16 o 
  10   1   0      495.73      492.18     34.20 o 
  11   1   0        4.10      -25.98     21.71 o 
  12   1   0       84.44       47.05     31.26 o 
  13   1   0      286.03      277.09     47.12 o 
  14   1   0       50.97       63.40     33.66 o 
  15   1   0       71.49       85.83     38.27 o 
   0   2   0    24742.93    25668.19    166.09 o 
   1   2   0     8513.69     9187.70     78.22 o 
   2   2   0     3690.91     3621.79     31.09 o 
   3   2   0     1093.42     1071.33     18.99 o 
   4   2   0      110.78      182.46     11.57 o 
   5   2   0      644.74      588.49     16.70 o 
   6   2   0      184.89      231.91     12.51 o 
   7   2   0      511.46      461.94     15.10 o 
   8   2   0     1496.24     1555.89     25.88 o 
   9   2   0     1640.02     1662.11     44.36 o 
  10   2   0     2251.01     2296.68     62.75 o 
  11   2   0      398.80      436.64     41.30 o 
  12   2   0       35.07       23.52     30.04 o 
  13   2   0       13.90        4.39     28.44 o 
  14   2   0        1.41       16.15     31.26 o 
  15   2   0      182.43      172.91     73.75 o 
   1   3   0       15.60       12.17      8.48 o 
   2   3   0     4690.92     4764.33     58.34 o 
   3   3   0      102.02       78.03      9.08 o 
   4   3   0      662.10      477.36     14.27 o 
   5   3   0       14.27       15.08      7.96 o 
   6   3   0     7158.99     6918.92     63.93 o 
   7   3   0     1763.04     1567.01     30.63 o 
   8   3   0     2483.56     2446.09     35.47 o 
   9   3   0     2244.23     2211.05     56.83 o 
  10   3   0      130.59      188.83     30.46 o 
  11   3   0     1318.93     1374.35     69.45 o 
  12   3   0      805.17      730.31     59.09 o 
  13   3   0      232.58      201.60     45.22 o 
  14   3   0       87.09       96.24     38.57 o 
  15   3   0      145.94      190.08     46.30 o 
   0   4   0     2070.50     1829.73     32.28 o 
   1   4   0      258.74      285.56     19.06 o 
   2   4   0      486.55      532.65     20.60 o 
   3   4   0     4564.72     4380.02     44.41 o 
   4   4   0      437.83      422.41     15.05 o 
   5   4   0     1536.03     1490.33     28.72 o 
   6   4   0      532.16      580.98     20.97 o 
   7   4   0     1436.89     1332.98     31.60 o 
   8   4   0      769.93      720.33     26.16 o 
   9   4   0      480.75      390.81     31.03 o 
  10   4   0      360.37      309.04     46.36 o 
  11   4   0        5.30      -27.40     25.48 o 
  12   4   0     1004.41      993.20     62.25 o 
  13   4   0       14.97       26.45     31.50 o 
  14   4   0       33.99       10.52     31.55 o 
  15   4   0       73.13      124.05     42.14 o 
   1   5   0     2084.56     2087.47     34.56 o 
   2   5   0     1513.19     1407.86     34.14 o 
   3   5   0     2653.43     2908.16     51.59 o 
   4   5   0        7.12       -4.81      7.68 o 
   5   5   0      132.00      203.24     22.83 o 
   6   5   0      435.75      460.15     27.10 o 
   7   5   0      443.90      510.41     28.91 o 
   8   5   0      129.89       76.92     20.99 o 
   9   5   0      313.46      279.28     30.71 o 
  10   5   0      332.51      320.50     45.50 o 
  11   5   0      155.68      142.34     38.97 o 
  12   5   0      123.37       85.32     35.51 o 
  13   5   0       59.54       48.84     33.68 o 
  14   5   0        8.26      -21.95     27.71 o 
   0   6   0     3427.03     3073.74     66.39 o 
   1   6   0      106.25      170.96     21.88 o 
   2   6   0     5174.10     5217.71     74.89 o 
   3   6   0     2994.04     3111.22     86.67 o 
   4   6   0     1768.25     1683.78     28.19 o 
   5   6   0      280.94      198.05     22.21 o 
   6   6   0      120.82       83.40     19.45 o 
   7   6   0     2178.49     2076.52     54.64 o 
   8   6   0      421.62      502.26     35.22 o 
   9   6   0     1145.61     1133.21     44.62 o 
  10   6   0      917.36      962.60     59.61 o 
  11   6   0        8.10      -19.41     21.77 o 
  12   6   0      691.88      761.96     69.47 o 
  13   6   0      131.49      135.20     42.62 o 
  14   6   0      104.20      154.67     44.78 o 
   1   7   0       22.26       24.40     12.23 o 
   2   7   0        2.41        3.98     11.51 o 
   3   7   0     2430.12     2576.10     57.90 o 
   4   7   0      353.28      355.31     57.56 o 
   5   7   0       69.64       28.00     17.41 o 
   6   7   0     1034.55     1040.99     40.05 o 
   7   7   0       11.75       -4.91     17.67 o 
   8   7   0       32.90        9.01     20.07 o 
   9   7   0        4.86        3.89     19.36 o 
  10   7   0       31.52       16.74     29.46 o 
  11   7   0       36.74       15.36     28.96 o 
  12   7   0        3.19      -12.92     28.47 o 
  13   7   0       16.87        8.40     32.91 o 
   0   8   0       83.53       74.36     33.69 o 
   1   8   0      244.06      275.65     26.17 o 
   2   8   0       58.61       41.13     16.44 o 
   3   8   0      173.49      140.14     31.94 o 
   4   8   0      207.91      198.49     26.65 o 
   5   8   0      440.61      398.90     47.22 o 
   6   8   0       73.86       49.57     21.87 o 
   7   8   0       30.00       33.05     20.36 o 
   8   8   0       83.17       56.48     22.89 o 
   9   8   0      258.41      196.65     30.12 o 
  10   8   0      159.93      167.37     42.02 o 
  11   8   0       12.56        6.20     36.19 o 
  12   8   0      173.19      122.98     41.14 o 
  13   8   0      117.98       71.93     38.82 o 
   1   9   0     1018.04     1050.61     39.75 o 
   2   9   0       28.53       17.43     16.49 o 
   3   9   0     2026.89     2130.01     73.46 o 
   4   9   0     1541.09     1670.58     53.54 o 
   5   9   0        1.17      -13.02     17.45 o 
   6   9   0      434.61      418.68     37.93 o 
   7   9   0      363.32      388.90     54.20 o 
   8   9   0       87.88       92.84     25.03 o 
   9   9   0      218.53      244.93     56.88 o 
  10   9   0       62.13       43.56     34.37 o 
  11   9   0      352.23      310.90     52.33 o 
  12   9   0        6.57        2.63     32.85 o 
   0  10   0      174.01       75.83     45.62 o 
   1  10   0       34.63       -1.34     25.21 o 
   2  10   0      376.05      362.39     36.52 o 
   3  10   0      729.87      759.25     38.50 o 
   4  10   0       12.33      -21.00     20.46 o 
   5  10   0      285.62      330.85     65.09 o 
   6  10   0        2.11      -14.45     22.79 o 
   7  10   0        3.11       -4.33     28.70 o 
   8  10   0      277.98      230.75     45.45 o 
   9  10   0       24.44       -5.40     30.17 o 
  10  10   0       40.50       52.73     33.14 o 
  11  10   0        1.82      -32.41     28.76 o 
   1  11   0      848.99      806.37     56.27 o 
   2  11   0      430.95      347.36    113.86 o 
   3  11   0       99.46      116.56     28.78 o 
   4  11   0      207.01      247.87     40.61 o 
   5  11   0        1.52      -19.86     28.13 o 
   6  11   0       84.92       59.77     33.85 o 
   7  11   0       53.91       16.53     28.93 o 
   8  11   0       47.03       27.11     33.86 o 
   9  11   0       25.45        7.26     51.21 o 
  10  11   0       16.89       21.85     33.44 o 
   0  12   0      969.39      962.12     86.85 o 
   1  12   0      168.33      101.82     38.02 o 
   2  12   0       18.49       20.03     30.21 o 
   3  12   0      109.43       78.78     28.31 o 
   4  12   0       25.40        7.35     23.90 o 
   5  12   0      477.49      544.34     50.32 o 
   6  12   0       60.27        7.80     28.09 o 
   7  12   0      221.40      248.91     49.98 o 
   8  12   0       61.05       -5.40     31.60 o 
   1  13   0       22.17        6.11     29.65 o 
   2  13   0       45.97       -0.56     35.48 o 
   3  13   0       60.30        8.49     32.86 o 
   4  13   0        7.70       11.67     25.54 o 
   5  13   0       39.37       39.53     31.26 o 
   6  13   0       72.34       74.87     32.34 o 
   0  14   0       19.02       -0.36     45.82 o 
   1  14   0        7.24      -40.80     27.20 o 
   2  14   0        5.63       -3.54     32.13 o 
   3  14   0        2.98      -48.37     32.25 o 
 -15   1   1        0.15      -25.23     26.70 o 
 -14   1   1      235.88      281.52     39.15 o 
 -13   1   1     1071.47     1124.13     45.80 o 
 -12   1   1      343.37      414.80     35.59 o 
 -11   1   1     1361.04     1281.55     44.25 o 
 -10   1   1      115.88      120.19     24.01 o 
  -9   1   1     2482.52     2311.19     50.70 o 
  -8   1   1      708.32      605.04     27.13 o 
  -7   1   1      201.83      183.24     19.58 o 
  -6   1   1     2071.97     1859.13     36.66 o 
  -5   1   1     2071.94     2415.19     38.23 o 
  -4   1   1       38.96      159.98     16.64 o 
  -3   1   1    19225.26    20499.40    184.47 o 
  -2   1   1     4815.96     4778.09     34.63 o 
  -1   1   1    28496.74    30406.47    178.40 o 
   0   1   1     3832.56     3977.31     35.72 o 
   1   1   1      181.89      248.85      9.18 o 
   2   1   1        3.85        4.22      7.00 o 
   3   1   1     2894.54     2623.97     34.81 o 
   4   1   1        7.81        2.78      8.28 o 
   5   1   1     1017.94      900.22     21.35 o 
   6   1   1     1556.83     1358.22     27.87 o 
   7   1   1       51.33       77.03     12.86 o 
   8   1   1     3452.59     3502.08     58.09 o 
   9   1   1        2.85      -32.68     21.78 o 
  10   1   1        8.35      -17.96     40.31 o 
  11   1   1      864.25      884.88     76.07 o 
  12   1   1        4.68        3.41     27.03 o 
  13   1   1      475.69      617.15     88.81 o 
  14   1   1      104.92      112.87     38.47 o 
  15   1   1      199.14      238.23     49.00 o 
 -15   2   1       47.70       49.24     34.31 o 
 -14   2   1      579.18      659.39     82.83 o 
 -13   2   1       87.29      116.12     30.41 o 
 -12   2   1       53.37       27.66     21.39 o 
 -11   2   1     1903.61     1925.17     52.98 o 
 -10   2   1     4035.25     4112.70     73.58 o 
  -9   2   1      490.15      566.98     36.47 o 
  -8   2   1     3819.22     3586.52    112.10 o 
  -7   2   1     1028.24      928.32     17.24 o 
  -6   2   1      327.29      353.89     21.74 o 
  -5   2   1     1364.68     1131.14     21.36 o 
  -4   2   1      290.12      355.23     13.74 o 
  -3   2   1       57.17       29.95      7.35 o 
  -2   2   1      583.42      578.82     15.96 o 
  -1   2   1    23476.53    25137.64    178.58 o 
   0   2   1    11795.52    11840.52     70.18 o 
   1   2   1     1663.36     1798.09     27.58 o 
   2   2   1     8543.85     8977.27    102.49 o 
   3   2   1      556.06      468.92     19.16 o 
   4   2   1      284.19      203.82     17.52 o 
   5   2   1     3650.94     3065.63     39.95 o 
   6   2   1      686.52      749.38     22.07 o 
   7   2   1     6076.80     6314.36     66.21 o 
   8   2   1       31.47       66.98     13.89 o 
   9   2   1     1160.16     1096.44     57.26 o 
  10   2   1     1498.60     1401.68     66.99 o 
  11   2   1      701.81      710.65     82.61 o 
  12   2   1      807.82      828.18     57.81 o 
  13   2   1       23.84       27.94     30.86 o 
  14   2   1      280.14      333.48     51.73 o 
  15   2   1      302.95      318.50     53.88 o 
 -15   3   1        0.05      -37.47     24.98 o 
 -14   3   1       30.36       -0.30     32.31 o 
 -13   3   1        9.07      -30.50     26.76 o 
 -12   3   1      522.66      574.58     59.19 o 
 -11   3   1      862.37      842.40     37.66 o 
 -10   3   1       56.71       51.04     21.50 o 
  -9   3   1       88.04       70.09     19.90 o 
  -8   3   1      102.89       82.36     11.76 o 
  -7   3   1        3.41       -1.88      9.40 o 
  -6   3   1     1068.94     1188.95     24.97 o 
  -5   3   1      177.97      148.98     12.13 o 
  -4   3   1      367.59      406.07     13.98 o 
  -3   3   1      739.44      847.14     20.44 o 
  -2   3   1    10789.69    11842.80    180.45 o 
  -1   3   1     9905.94    10737.58     78.83 o 
   0   3   1    11040.74    11861.49     91.92 o 
   1   3   1     1183.63     1353.86     27.58 o 
   2   3   1      254.92      291.28     15.63 o 
   3   3   1      170.82      232.25     28.16 o 
   4   3   1        2.05        4.32     10.12 o 
   5   3   1        0.72        4.08     11.44 o 
   6   3   1       34.08       45.18     11.60 o 
   7   3   1     1315.84     1405.69     31.28 o 
   8   3   1       66.16      112.57     15.93 o 
   9   3   1       31.57       49.89     19.09 o 
  10   3   1     1209.80     1087.56     62.52 o 
  11   3   1       11.25       21.94     29.29 o 
  12   3   1      504.15      547.26    115.19 o 
  13   3   1       15.09        6.20     29.07 o 
  14   3   1        7.30       13.02     39.98 o 
  15   3   1       24.15       -8.68     29.37 o 
 -15   4   1      159.00      155.26     43.66 o 
 -14   4   1       21.04      -16.87     26.04 o 
 -13   4   1        2.57      -34.32     22.88 o 
 -12   4   1      356.41      358.26     49.15 o 
 -11   4   1       87.63       64.39     31.90 o 
 -10   4   1     2639.24     2490.28     99.34 o 
  -9   4   1       49.15       55.72     20.03 o 
  -8   4   1     2297.82     2332.77     47.64 o 
  -7   4   1     1055.52     1021.80     26.26 o 
  -6   4   1      264.44      167.99     14.49 o 
  -5   4   1     3128.58     3236.84     40.03 o 
  -4   4   1       18.50       21.11      7.78 o 
  -3   4   1      813.93      784.57     21.31 o 
  -2   4   1     5036.23     5392.34     55.48 o 
  -1   4   1    15427.96    16413.99    111.29 o 
   0   4   1     7640.61     7706.56     66.06 o 
   1   4   1       37.68       33.15     10.59 o 
   2   4   1     3642.17     3447.44     51.47 o 
   3   4   1      209.65      195.07     17.98 o 
   4   4   1      276.79      227.83     20.34 o 
   5   4   1     6199.16     6306.45    109.85 o 
   6   4   1        0.64       -9.01     12.29 o 
   7   4   1     1563.60     1322.88     40.02 o 
   8   4   1       19.99        8.76     12.70 o 
   9   4   1     6827.84     6639.49     98.97 o 
  10   4   1     2984.00     3005.34    147.91 o 
  11   4   1       72.61       42.01     31.57 o 
  12   4   1       60.15      101.99     61.84 o 
  13   4   1      181.56      193.64     43.88 o 
  14   4   1      320.33      344.14     54.16 o 
 -14   5   1      112.19      105.15     73.21 o 
 -13   5   1      159.55      181.64     44.24 o 
 -12   5   1       14.21       47.79     31.42 o 
 -11   5   1      560.38      682.45     60.39 o 
 -10   5   1       14.68       -2.79     22.96 o 
  -9   5   1      656.46      599.47     55.67 o 
  -8   5   1     1099.43     1010.55     44.58 o 
  -7   5   1      862.16      803.84     24.70 o 
  -6   5   1     1149.00      974.88     28.49 o 
  -5   5   1      321.28      355.92     19.09 o 
  -4   5   1    13940.41    14573.17    136.01 o 
  -3   5   1       12.04       15.52     10.52 o 
  -2   5   1     3385.01     3243.56     56.58 o 
  -1   5   1     5139.39     5137.78     60.97 o 
   0   5   1        3.75       -1.48      8.53 o 
   1   5   1     1390.70     1236.87     38.97 o 
   2   5   1      334.48      320.89     18.81 o 
   3   5   1     1246.62     1152.29     33.03 o 
   4   5   1      726.62      698.95     27.97 o 
   5   5   1      319.23      266.93     23.99 o 
   6   5   1     5429.17     5761.12     85.60 o 
   7   5   1     1153.84     1144.25     40.06 o 
   8   5   1     1471.66     1441.71     46.12 o 
   9   5   1     3049.90     3097.39     75.97 o 
  10   5   1        3.74       12.07     28.86 o 
  11   5   1        3.29      -11.67     27.36 o 
  12   5   1       98.28       82.27     36.49 o 
  13   5   1      220.75      232.02     47.58 o 
  14   5   1       41.37       55.24     38.13 o 
 -14   6   1        0.10        5.01     31.68 o 
 -13   6   1        0.17      -25.28     29.87 o 
 -12   6   1        0.35       -7.40     27.74 o 
 -11   6   1       11.24      -19.66     25.53 o 
 -10   6   1       26.26       -0.44     27.39 o 
  -9   6   1      137.17      150.58     36.77 o 
  -8   6   1        6.94      -19.79     22.69 o 
  -7   6   1       18.23       17.86     23.83 o 
  -6   6   1        6.36       -6.53     16.42 o 
  -5   6   1     1383.10     1479.78     34.51 o 
  -4   6   1     1282.88     1466.12     51.71 o 
  -3   6   1      141.38      177.96     29.68 o 
  -2   6   1       66.41       45.72     13.68 o 
  -1   6   1       56.52       53.21     12.57 o 
   0   6   1      316.54      366.63     18.39 o 
   1   6   1      740.14      819.71     28.15 o 
   2   6   1       23.87       35.51     13.25 o 
   3   6   1      204.81      159.16     19.40 o 
   4   6   1      342.03      375.45     28.17 o 
   5   6   1      911.12      851.18     34.06 o 
   6   6   1      712.89      692.79     42.12 o 
   7   6   1      155.32      208.58     48.03 o 
   8   6   1      186.71      135.19     26.53 o 
   9   6   1      349.56      426.24     37.24 o 
  10   6   1      423.02      385.37    103.42 o 
  11   6   1      134.95       49.37     33.20 o 
  12   6   1        3.16        9.04     32.05 o 
  13   6   1        3.35       -3.26     30.17 o 
  14   6   1       14.53       -4.86     35.50 o 
 -13   7   1       72.63       22.71     34.20 o 
 -12   7   1      123.52       84.49     37.88 o 
 -11   7   1      423.39      343.85     52.75 o 
 -10   7   1        2.27       -9.25     25.53 o 
  -9   7   1      493.74      462.27     52.84 o 
  -8   7   1       44.13       22.00     27.59 o 
  -7   7   1      737.56      651.69     48.88 o 
  -6   7   1      957.13      930.72     50.20 o 
  -5   7   1        2.52      -17.62     18.33 o 
  -4   7   1     4011.91     3876.48    264.79 o 
  -3   7   1     1375.54     1403.71     52.71 o 
  -2   7   1      710.41      643.15     24.58 o 
  -1   7   1     3285.67     3241.77     51.24 o 
   0   7   1       96.27       71.66     17.15 o 
   1   7   1     3672.55     3711.63     55.02 o 
   2   7   1        0.42      -22.10     14.74 o 
   3   7   1     2721.15     2511.52     55.91 o 
   4   7   1      446.21      410.44     31.45 o 
   5   7   1        1.27      -21.90     14.60 o 
   6   7   1     1890.99     1797.94     52.26 o 
   7   7   1       43.44       70.97     22.49 o 
   8   7   1      487.44      590.80     52.33 o 
   9   7   1      453.36      553.39     53.76 o 
  10   7   1      161.50      210.36     44.84 o 
  11   7   1       45.85       33.07     32.04 o 
  12   7   1        9.68       37.72     31.63 o 
  13   7   1       55.25       46.90     33.82 o 
 -13   8   1       74.51      117.98     41.57 o 
 -12   8   1      231.31      234.29     48.47 o 
 -11   8   1      100.22       84.72     36.32 o 
 -10   8   1      301.64      342.82     79.56 o 
  -9   8   1       66.02       47.92     30.69 o 
  -8   8   1      965.78      931.85     57.10 o 
  -7   8   1       36.13       25.06     25.40 o 
  -6   8   1        3.91       -8.56     22.89 o 
  -5   8   1      330.83      439.57     99.65 o 
  -4   8   1        2.86        3.12     20.97 o 
  -3   8   1     1407.68     1306.27     77.85 o 
  -2   8   1     2102.81     2113.49     56.27 o 
  -1   8   1      327.10      383.45     25.26 o 
   0   8   1     2718.89     2643.28     59.43 o 
   1   8   1      137.86      133.55     18.79 o 
   2   8   1     2424.97     2448.04     49.02 o 
   3   8   1      139.04      163.84     30.45 o 
   4   8   1      613.51      537.63     48.79 o 
   5   8   1      536.94      488.55     52.04 o 
   6   8   1      349.61      338.92     34.39 o 
   7   8   1      522.07      615.44     38.87 o 
   8   8   1       40.07       33.59     21.44 o 
   9   8   1      113.23      101.46     25.78 o 
  10   8   1       45.15       46.77     33.85 o 
  11   8   1       59.02       87.58     37.48 o 
  12   8   1        2.69      -46.43     47.71 o 
 -12   9   1       38.30       22.53     29.98 o 
 -11   9   1       12.65       -7.10     29.15 o 
 -10   9   1       18.41        9.92     28.19 o 
  -9   9   1       22.96      -10.29     26.04 o 
  -8   9   1       74.19       37.38     28.56 o 
  -7   9   1       41.61      -12.94     24.33 o 
  -6   9   1        0.01      -10.69     24.97 o 
  -5   9   1       86.30       67.46     30.42 o 
  -4   9   1        2.48        2.71     22.11 o 
  -3   9   1       36.01       19.65     20.13 o 
  -2   9   1       11.61       -5.06     16.40 o 
  -1   9   1       59.92       52.50     19.50 o 
   0   9   1        7.59       -7.11     16.40 o 
   1   9   1       25.01       21.22     14.69 o 
   2   9   1       88.94       83.74     17.07 o 
   3   9   1      349.43      362.93     34.17 o 
   4   9   1      274.01      282.50     32.42 o 
   5   9   1      154.40      102.93     38.46 o 
   6   9   1      163.06      122.62     26.41 o 
   7   9   1       26.88        4.03     18.20 o 
   8   9   1       43.13       49.42     23.28 o 
   9   9   1        1.10       -6.97     19.03 o 
  10   9   1       12.94       22.07     31.81 o 
  11   9   1        4.77      -32.32     39.08 o 
  12   9   1      205.85      228.66    104.25 o 
 -11  10   1       13.14        7.38     31.88 o 
 -10  10   1      230.52      282.73     47.57 o 
  -9  10   1       79.76       86.51     36.30 o 
  -8  10   1      407.24      357.21     51.10 o 
  -7  10   1       40.86       35.50     33.26 o 
  -6  10   1       58.75       33.40     31.83 o 
  -5  10   1      502.15      614.98     57.50 o 
  -4  10   1       12.55        7.55     21.76 o 
  -3  10   1      642.17      753.58     39.62 o 
  -2  10   1      835.85      820.37     40.19 o 
  -1  10   1      513.36      478.32     48.56 o 
   0  10   1      384.49      443.89     51.71 o 
   1  10   1        0.81      -23.79     17.18 o 
   2  10   1      104.93       80.65     21.17 o 
   3  10   1      117.53      143.56     24.03 o 
   4  10   1      163.24      149.92     26.90 o 
   5  10   1      367.34      450.46     42.40 o 
   6  10   1        9.10        5.02     25.18 o 
   7  10   1      542.05      556.31     75.12 o 
   8  10   1       41.38       47.28     24.97 o 
   9  10   1      118.62      118.85     29.51 o 
  10  10   1       36.48       14.84     33.99 o 
  11  10   1        7.11      -43.76     29.33 o 
 -10  11   1        2.88      -18.45     64.18 o 
  -9  11   1      189.96      150.00     54.25 o 
  -8  11   1      100.80       84.78     38.82 o 
  -7  11   1      169.83      195.06     49.43 o 
  -6  11   1      255.15      208.73     43.26 o 
  -5  11   1       28.36       12.19     21.00 o 
  -4  11   1      506.09      615.81     79.37 o 
  -3  11   1       14.05       -0.19     21.25 o 
  -2  11   1      105.86      121.80     35.82 o 
  -1  11   1      286.67      267.30     70.95 o 
   0  11   1       96.28       91.16     34.62 o 
   1  11   1        5.04      -17.77     24.45 o 
   2  11   1      671.67      659.64     60.09 o 
   3  11   1      295.89      310.02     31.18 o 
   4  11   1       21.85        9.40     18.58 o 
   5  11   1        0.77      -26.97     17.98 o 
   6  11   1      435.66      445.76     43.26 o 
   7  11   1        7.66      -31.62     21.08 o 
   8  11   1      211.31      186.42     33.83 o 
   9  11   1       39.12       27.56     66.16 o 
  -8  12   1       19.05      -20.37     31.36 o 
  -7  12   1        4.57      -38.17     47.92 o 
  -6  12   1        6.52        3.52     25.74 o 
  -5  12   1       80.61       27.64     26.95 o 
  -4  12   1      140.92      109.86     30.42 o 
  -3  12   1        0.20      -31.90     21.27 o 
  -2  12   1      236.80      179.16     39.79 o 
  -1  12   1       34.88       12.08     27.88 o 
   0  12   1       64.75       57.13     31.55 o 
   1  12   1       54.29       65.28     31.99 o 
   2  12   1       87.24       41.96     32.40 o 
   3  12   1       30.83       29.92     25.37 o 
   4  12   1        7.28        5.23     23.16 o 
   5  12   1        0.08      -11.19     24.40 o 
   6  12   1        0.32       12.36     28.73 o 
   7  12   1        3.24      -28.75     30.35 o 
   8  12   1        3.50      -26.06     27.56 o 
  -6  13   1       97.12       93.13     54.22 o 
  -5  13   1       77.36       57.43     71.07 o 
  -4  13   1       13.23      -35.74     23.83 o 
  -3  13   1      148.68      134.36     82.19 o 
  -2  13   1      294.70      302.37     50.38 o 
  -1  13   1      215.41      207.37     58.53 o 
   0  13   1        7.53      -19.56     28.55 o 
   1  13   1       90.77       56.58     35.30 o 
   2  13   1       58.12        1.36     30.65 o 
   3  13   1      206.92      232.95     47.62 o 
   4  13   1      246.53      272.73     55.89 o 
   5  13   1       13.15      -25.74     25.47 o 
   6  13   1      143.17      165.80     39.26 o 
  -3  14   1       47.65       51.76     39.42 o 
  -2  14   1       43.27       52.41     38.39 o 
  -1  14   1       58.68       51.19     36.34 o 
   0  14   1      128.91      174.26     46.02 o 
   1  14   1        3.26      -40.98     27.32 o 
   2  14   1      116.78       90.10     41.77 o 
   3  14   1        2.36      -17.88     32.22 o 
 -15   0   2      494.07      634.63     73.09 o 
 -14   0   2      203.72      218.54     47.89 o 
 -13   0   2       20.51       -2.40     29.86 o 
 -12   0   2       94.52      100.36     35.19 o 
 -11   0   2     4288.02     4217.39    106.88 o 
 -10   0   2     1730.93     1696.11     65.74 o 
  -9   0   2       34.56       25.31     36.92 o 
  -8   0   2     4571.46     4241.72     89.72 o 
  -7   0   2      182.74      200.89     27.99 o 
  -6   0   2      376.61      491.71     30.24 o 
  -5   0   2      987.84      808.92     32.57 o 
  -4   0   2      810.87      906.29     23.05 o 
  -3   0   2     8200.65     8308.84     83.91 o 
  -2   0   2     5524.54     5395.22     49.70 o 
  -1   0   2    24687.85    23984.92    275.97 o 
   0   0   2      175.04      170.13     18.71 o 
   1   0   2      436.58      463.78     18.25 o 
   2   0   2     4880.33     4794.49    148.77 o 
   3   0   2      163.93      220.72     21.99 o 
   4   0   2     7420.14     7531.39    139.23 o 
   5   0   2    13040.21    13788.96    165.61 o 
   6   0   2     3549.53     3355.03    105.36 o 
   7   0   2      176.29      311.86     30.92 o 
   8   0   2      364.71      449.12     59.12 o 
   9   0   2     1566.29     1542.16     92.20 o 
  10   0   2       74.42      110.83     49.07 o 
  11   0   2      185.11      271.57     60.13 o 
  12   0   2     1409.62     1299.61     97.67 o 
  13   0   2        1.51        9.67     40.67 o 
  14   0   2      597.08      724.56     98.46 o 
  15   0   2      334.85      420.73     84.31 o 
 -15   1   2       31.51       16.76     23.91 o 
 -14   1   2      443.40      507.46     56.08 o 
 -13   1   2      290.14      310.45     33.85 o 
 -12   1   2      657.39      753.22     40.58 o 
 -11   1   2     1165.40     1165.36     42.64 o 
 -10   1   2       38.30        5.62     18.52 o 
  -9   1   2      542.31      606.80     34.70 o 
  -8   1   2       47.78       68.40     17.06 o 
  -7   1   2        2.87        5.62     12.83 o 
  -6   1   2      884.85      754.56     24.89 o 
  -5   1   2     1653.03     1713.63     35.63 o 
  -4   1   2      185.31      266.29     17.22 o 
  -3   1   2    20012.94    22398.13    124.78 o 
  -2   1   2    17737.93    19557.98    133.91 o 
  -1   1   2     4264.69     4546.78     36.75 o 
   0   1   2     2454.58     2483.01     24.28 o 
   1   1   2     1187.09     1205.40     18.93 o 
   2   1   2        8.12       -6.29     11.64 o 
   3   1   2      505.53      465.60     17.44 o 
   4   1   2      217.09      310.45     17.71 o 
   5   1   2     4736.01     4974.55     57.18 o 
   6   1   2     2058.36     2157.75     38.70 o 
   7   1   2      112.61      123.19     16.55 o 
   8   1   2       13.22       -8.51     14.04 o 
   9   1   2      255.66      310.50     47.18 o 
  10   1   2      303.26      348.59    119.89 o 
  11   1   2      355.53      496.33     53.90 o 
  12   1   2        0.22        1.29     28.43 o 
  13   1   2      405.84      438.82     55.21 o 
  14   1   2      172.06      161.98     43.58 o 
  15   1   2      216.95      303.08     67.19 o 
 -15   2   2       32.01       -5.24     23.44 o 
 -14   2   2      474.69      409.54     45.34 o 
 -13   2   2       39.47       13.35     20.73 o 
 -12   2   2       44.04       23.05     21.94 o 
 -11   2   2     1622.38     1603.04     48.76 o 
 -10   2   2      864.46      837.36     35.77 o 
  -9   2   2      633.96      611.81     39.33 o 
  -8   2   2      702.77      666.62     29.36 o 
  -7   2   2       33.67       52.47     14.51 o 
  -6   2   2     2249.73     2184.38     39.69 o 
  -5   2   2     2705.53     2657.83     31.09 o 
  -4   2   2     1340.33     1486.24     22.14 o 
  -3   2   2     6825.48     7220.66     60.30 o 
  -2   2   2    21059.27    24752.56    151.05 o 
  -1   2   2     2729.15     2801.82     44.78 o 
   0   2   2    21399.78    22361.95    135.57 o 
   1   2   2      675.32      667.90     19.68 o 
   2   2   2     5200.94     5113.71     60.83 o 
   3   2   2     4547.33     4855.21     50.30 o 
   4   2   2     2642.17     2760.53     45.37 o 
   5   2   2     3035.07     3323.12     74.66 o 
   6   2   2       20.02       55.87     13.40 o 
   7   2   2      892.68      716.08     24.89 o 
   8   2   2      364.01      484.02     26.10 o 
   9   2   2      342.00      387.53     32.73 o 
  10   2   2       22.05       53.88     32.94 o 
  11   2   2       17.65       21.86     44.59 o 
  12   2   2      150.22      162.46     38.65 o 
  13   2   2        0.58        6.49     29.61 o 
  14   2   2        5.82        3.97     39.94 o 
  15   2   2       75.01      102.74     40.13 o 
 -15   3   2        3.74      -13.66     27.61 o 
 -14   3   2      314.81      352.27     44.09 o 
 -13   3   2       35.83       42.48     25.99 o 
 -12   3   2      742.61      841.33     40.24 o 
 -11   3   2     2077.53     2030.91     53.94 o 
 -10   3   2      600.88      591.53     33.90 o 
  -9   3   2     3014.11     2815.18     55.77 o 
  -8   3   2      133.77      129.30     20.27 o 
  -7   3   2     1084.48      956.11     29.37 o 
  -6   3   2     3857.96     3741.39     53.20 o 
  -5   3   2     8020.76     8798.87     68.97 o 
  -4   3   2     7806.46     7853.26     63.62 o 
  -3   3   2       73.51       75.52     12.68 o 
  -2   3   2    37354.15    39184.34    230.94 o 
  -1   3   2    10338.46    10947.58     70.41 o 
   0   3   2       41.88      129.76     11.20 o 
   1   3   2     2240.57     1986.05     37.79 o 
   2   3   2      884.94     1016.93     26.28 o 
   3   3   2     8298.61     7897.17    183.80 o 
   4   3   2     2488.45     2408.57     48.55 o 
   5   3   2     1445.99     1222.10     43.39 o 
   6   3   2     9508.99     9464.35     89.69 o 
   7   3   2       14.02       -5.82     11.67 o 
   8   3   2     2983.60     2782.53     48.20 o 
   9   3   2      866.26      936.84     37.77 o 
  10   3   2     1473.25     1373.31     69.02 o 
  11   3   2       87.99       87.62     32.95 o 
  12   3   2       53.01       57.90     33.69 o 
  13   3   2      615.58      747.73    105.06 o 
  14   3   2       29.68      -13.06     28.08 o 
 -15   4   2       10.09       14.95     33.38 o 
 -14   4   2       14.38        3.16     34.49 o 
 -13   4   2       36.21       53.83     26.74 o 
 -12   4   2       87.17       50.85     34.91 o 
 -11   4   2       50.69       41.07     25.37 o 
 -10   4   2      398.93      460.06     34.10 o 
  -9   4   2      318.71      320.64     28.09 o 
  -8   4   2      190.64      192.95     20.61 o 
  -7   4   2     1002.53     1139.43     32.57 o 
  -6   4   2      492.18      467.58     22.12 o 
  -5   4   2      289.54      232.08     15.86 o 
  -4   4   2     3198.85     3586.03     47.13 o 
  -3   4   2      984.15      873.27     22.75 o 
  -2   4   2       19.26       16.98      8.63 o 
  -1   4   2     1223.08     1358.97     22.36 o 
   0   4   2     2176.60     2416.61     31.04 o 
   1   4   2     1745.26     1787.67     34.63 o 
   2   4   2     1348.93     1516.83     34.85 o 
   3   4   2      155.30      176.78     17.72 o 
   4   4   2      358.33      280.63     22.79 o 
   5   4   2      293.74      280.53     29.80 o 
   6   4   2      196.40      141.81     20.51 o 
   7   4   2      857.11      799.58     27.70 o 
   8   4   2      945.11      891.66     30.04 o 
   9   4   2     1130.21     1198.38     44.54 o 
  10   4   2      251.35      259.74     41.66 o 
  11   4   2      945.90      985.88     80.84 o 
  12   4   2        4.77      -10.23     29.04 o 
  13   4   2      129.21      169.87     41.74 o 
  14   4   2      107.75      130.46     40.18 o 
 -14   5   2      144.32      128.40     38.88 o 
 -13   5   2       86.68       84.93     35.58 o 
 -12   5   2       18.66       18.84     23.96 o 
 -11   5   2       11.04      -29.47     19.65 o 
 -10   5   2       55.12       30.40     24.85 o 
  -9   5   2      641.74      694.07     44.51 o 
  -8   5   2       21.32       30.28     16.36 o 
  -7   5   2      501.07      449.69     24.28 o 
  -6   5   2      566.68      592.08     30.88 o 
  -5   5   2        8.41       -1.63      8.49 o 
  -4   5   2     3558.59     3588.89     50.82 o 
  -3   5   2       96.13      113.26     14.22 o 
  -2   5   2     1626.87     1564.67     30.83 o 
  -1   5   2      217.30      186.83     13.18 o 
   0   5   2     1077.52     1041.21     24.14 o 
   1   5   2     1669.05     1750.45     38.41 o 
   2   5   2     1217.57     1376.88     45.25 o 
   3   5   2      533.65      692.67     27.77 o 
   4   5   2     1138.80     1161.88     40.63 o 
   5   5   2       21.86        4.17     13.36 o 
   6   5   2      365.86      378.34     30.25 o 
   7   5   2        4.71       -6.17     15.88 o 
   8   5   2     1327.11     1324.61     37.53 o 
   9   5   2       46.84       56.40     22.84 o 
  10   5   2      116.39       80.54     34.05 o 
  11   5   2      108.69       93.18     36.46 o 
  12   5   2      139.34      122.42     39.35 o 
  13   5   2      334.91      421.17     72.50 o 
  14   5   2        0.15      -24.08     29.58 o 
 -14   6   2       27.84       17.63     34.41 o 
 -13   6   2      190.40      289.56     51.55 o 
 -12   6   2       87.60      102.55     49.89 o 
 -11   6   2      187.37      174.25     40.28 o 
 -10   6   2      381.85      379.96     40.90 o 
  -9   6   2        4.97       -3.40     21.68 o 
  -8   6   2     1447.00     1382.46     51.08 o 
  -7   6   2      309.90      292.80     31.96 o 
  -6   6   2      213.84      193.84     18.83 o 
  -5   6   2     2467.60     2436.94     56.06 o 
  -4   6   2      369.36      376.61     21.06 o 
  -3   6   2     1277.18     1146.52     30.42 o 
  -2   6   2      181.87      209.19     18.06 o 
  -1   6   2     1944.48     2042.62     37.64 o 
   0   6   2     7037.23     7160.28     74.07 o 
   1   6   2     3647.33     3740.00     51.86 o 
   2   6   2      105.51       65.61     16.21 o 
   3   6   2        0.75       -8.85     11.83 o 
   4   6   2      894.34      782.66     51.44 o 
   5   6   2     1414.20     1298.95     41.51 o 
   6   6   2      357.41      428.77     35.82 o 
   7   6   2     1589.71     1512.63     49.23 o 
   8   6   2      106.45      123.81     26.32 o 
   9   6   2     1462.91     1452.52     51.78 o 
  10   6   2        1.76      -37.09     24.73 o 
  11   6   2        2.59        0.97     29.61 o 
  12   6   2      549.45      584.64     80.23 o 
  13   6   2      111.60      106.43     51.29 o 
 -13   7   2        0.10      -11.30     30.32 o 
 -12   7   2      224.47      242.81     73.91 o 
 -11   7   2       87.09       77.95     35.59 o 
 -10   7   2       55.04       61.36     30.47 o 
  -9   7   2      293.03      244.60     52.30 o 
  -8   7   2       39.14        0.26     26.05 o 
  -7   7   2       17.81       13.55     19.99 o 
  -6   7   2       10.27       -4.08     16.22 o 
  -5   7   2       79.72       56.80     20.70 o 
  -4   7   2      265.58      302.99     26.91 o 
  -3   7   2       68.36       51.15     17.28 o 
  -2   7   2     3638.69     3553.12     54.02 o 
  -1   7   2     2347.92     2154.24     45.95 o 
   0   7   2        1.12       -6.09     13.18 o 
   1   7   2     3379.77     3590.61     54.37 o 
   2   7   2      259.15      297.12     36.07 o 
   3   7   2     1130.78     1023.11     38.52 o 
   4   7   2      111.33      150.98     28.35 o 
   5   7   2     1354.84     1269.22     48.93 o 
   6   7   2      295.17      252.43     29.63 o 
   7   7   2      216.67      231.70     30.40 o 
   8   7   2      923.04      919.58     42.89 o 
   9   7   2       74.69       67.21     22.84 o 
  10   7   2      416.05      369.93    112.63 o 
  11   7   2      353.13      439.98    123.71 o 
  12   7   2        0.33        6.15     31.97 o 
  13   7   2      167.78      109.33     42.37 o 
 -13   8   2       91.35       68.45     37.58 o 
 -12   8   2       72.19       54.04     36.16 o 
 -11   8   2       39.99        3.27     28.40 o 
 -10   8   2      337.65      351.35     50.05 o 
  -9   8   2      246.78      175.41     45.25 o 
  -8   8   2        7.40      -26.54     23.05 o 
  -7   8   2      752.71      707.64     52.74 o 
  -6   8   2      161.66      191.51     35.40 o 
  -5   8   2      352.98      374.70     42.23 o 
  -4   8   2      176.02      166.60     24.32 o 
  -3   8   2       62.75       68.50     16.72 o 
  -2   8   2       18.34       -1.08     12.24 o 
  -1   8   2      667.48      666.64     31.47 o 
   0   8   2      396.23      395.06     63.28 o 
   1   8   2        5.53       -9.53     12.55 o 
   2   8   2      587.74      563.65     26.14 o 
   3   8   2      133.89      106.71     22.61 o 
   4   8   2      125.78      119.85     23.46 o 
   5   8   2      173.31      168.54     26.97 o 
   6   8   2       87.64      106.90     25.39 o 
   7   8   2       56.86        9.51     20.47 o 
   8   8   2      183.45      181.96     30.78 o 
   9   8   2     1200.95     1134.69     49.34 o 
  10   8   2       44.70       13.50     32.35 o 
  11   8   2       33.19       33.69     32.67 o 
  12   8   2        0.73      -11.68     26.47 o 
 -12   9   2      195.99      228.46     48.94 o 
 -11   9   2      575.50      439.94     58.19 o 
 -10   9   2       54.16       52.02     34.04 o 
  -9   9   2      255.45      302.84     87.54 o 
  -8   9   2       67.40       32.59     40.97 o 
  -7   9   2      124.63       84.76     32.59 o 
  -6   9   2      754.25      703.46     47.84 o 
  -5   9   2      251.35      260.45     38.36 o 
  -4   9   2     1193.37     1273.57     65.41 o 
  -3   9   2       12.61      -20.68     13.79 o 
  -2   9   2     1347.29     1333.82     38.93 o 
  -1   9   2      133.58      132.68     24.53 o 
   0   9   2       71.13       77.83     21.54 o 
   1   9   2     1009.64     1011.27     34.70 o 
   2   9   2       16.72      -10.88     15.04 o 
   3   9   2     1622.51     1771.11     46.06 o 
   4   9   2      103.11      133.82     29.80 o 
   5   9   2      756.28      688.26     38.37 o 
   6   9   2      648.63      588.83     42.56 o 
   7   9   2      320.06      318.34     36.01 o 
   8   9   2     1408.79     1495.02     56.88 o 
   9   9   2      266.46      240.38     34.89 o 
  10   9   2       23.22       20.85     31.61 o 
  11   9   2       43.99       93.79     93.94 o 
 -11  10   2        0.59      -30.62     27.83 o 
 -10  10   2       50.89       71.66     36.31 o 
  -9  10   2        5.83      -18.42     28.73 o 
  -8  10   2       79.54      137.36     77.20 o 
  -7  10   2       88.07       67.47     32.13 o 
  -6  10   2       27.84       28.48     28.41 o 
  -5  10   2       70.25       73.73     47.80 o 
  -4  10   2        4.79        7.39     19.90 o 
  -3  10   2      378.83      484.34     40.15 o 
  -2  10   2      509.63      530.87     37.75 o 
  -1  10   2      119.65       84.48     26.04 o 
   0  10   2      264.44      251.04     31.61 o 
   1  10   2        0.13      -23.11     17.90 o 
   2  10   2        8.19        9.83     16.57 o 
   3  10   2      184.95      165.18     24.81 o 
   4  10   2      291.54      249.06     39.93 o 
   5  10   2       27.09       16.61     21.23 o 
   6  10   2       11.22      -16.52     19.98 o 
   7  10   2      219.01      177.46     31.80 o 
   8  10   2       29.49       20.15     46.03 o 
   9  10   2        7.00       -5.61     21.72 o 
  10  10   2       18.70      -13.14     32.17 o 
 -10  11   2       29.59      -33.13     29.90 o 
  -9  11   2        5.38      -25.79     29.80 o 
  -8  11   2      130.98      108.69     39.20 o 
  -7  11   2      225.95      196.89     56.66 o 
  -6  11   2       26.21      -39.76     37.10 o 
  -5  11   2       11.00        9.41     23.51 o 
  -4  11   2      106.18      128.43     29.66 o 
  -3  11   2       29.93       19.41     20.92 o 
  -2  11   2      504.20      530.11     53.97 o 
  -1  11   2       18.21       -0.25     19.37 o 
   0  11   2       51.82       58.17     23.40 o 
   1  11   2      283.69      267.30     33.28 o 
   2  11   2      108.65       91.92     21.60 o 
   3  11   2      488.12      587.12     39.29 o 
   4  11   2      533.68      574.32     65.56 o 
   5  11   2       54.18        8.34     25.96 o 
   6  11   2      146.34      154.27     31.24 o 
   7  11   2       40.94       11.10     23.70 o 
   8  11   2       18.36       -2.50     23.30 o 
   9  11   2       13.07      -20.51     22.79 o 
  -8  12   2       81.32       58.36     38.20 o 
  -7  12   2        6.65      -18.83     27.47 o 
  -6  12   2      305.04      392.59     46.24 o 
  -5  12   2       45.37       42.67     27.44 o 
  -4  12   2        1.76       -3.20     22.42 o 
  -3  12   2      438.74      510.90     90.38 o 
  -2  12   2      155.08      190.56     41.57 o 
  -1  12   2      547.49      637.24     60.92 o 
   0  12   2       32.63        1.53     25.68 o 
   1  12   2       29.05       19.05     22.27 o 
   2  12   2      442.79      540.30    116.19 o 
   3  12   2       34.57       19.22     19.93 o 
   4  12   2      116.88      100.65     25.39 o 
   5  12   2      284.60      332.76     35.70 o 
   6  12   2      240.52      250.47     34.38 o 
   7  12   2      113.23      120.20     32.97 o 
   8  12   2       27.82       17.72     25.68 o 
  -6  13   2       50.23       69.99     33.13 o 
  -5  13   2      196.72      161.80     35.21 o 
  -4  13   2       29.67        9.61     25.10 o 
  -3  13   2       38.68        6.48     30.81 o 
  -2  13   2      103.74      127.27     38.58 o 
  -1  13   2       62.45       76.06     42.35 o 
   0  13   2       66.58       51.48     33.37 o 
   1  13   2      112.66      110.78     37.50 o 
   2  13   2       17.36      -26.70     49.97 o 
   3  13   2        0.34      -15.31     30.60 o 
   4  13   2        6.47      -23.15     19.25 o 
   5  13   2       17.88       33.86     24.42 o 
   6  13   2       23.30       36.34     25.16 o 
  -3  14   2      116.23       56.83     39.38 o 
  -2  14   2        0.90      -39.87     26.58 o 
  -1  14   2       30.49      -11.93     37.80 o 
   0  14   2       13.85      -27.12     30.61 o 
   1  14   2        3.71      -47.40     37.60 o 
   2  14   2      112.67       64.14     43.68 o 
 -15   1   3        0.80      -18.67     22.95 o 
 -14   1   3     1029.85     1062.40     46.46 o 
 -13   1   3        0.08       -8.91     19.90 o 
 -12   1   3     1134.53     1034.43     41.54 o 
 -11   1   3      455.09      486.45     52.21 o 
 -10   1   3      944.47      903.64     36.54 o 
  -9   1   3     1180.00     1167.97     37.24 o 
  -8   1   3       35.73       12.25     13.59 o 
  -7   1   3     1077.87      881.56     19.67 o 
  -6   1   3       43.54       50.24      6.98 o 
  -5   1   3      444.54      361.99     11.42 o 
  -4   1   3     7256.27     7314.60     50.48 o 
  -3   1   3    10161.29    10781.90     70.14 o 
  -2   1   3     2360.14     2946.34     28.61 o 
  -1   1   3      513.93      465.76     14.22 o 
   0   1   3     8554.35     8936.49     75.96 o 
   1   1   3     4031.24     3615.24     37.43 o 
   2   1   3       14.51       20.40      9.69 o 
   3   1   3    15637.98    15452.99    112.80 o 
   4   1   3       44.89       27.60     11.70 o 
   5   1   3    12852.67    13346.41    110.57 o 
   6   1   3      152.59       94.94     16.94 o 
   7   1   3     1914.57     2018.56     60.92 o 
   8   1   3     2031.48     1977.18     49.62 o 
   9   1   3      472.89      538.42     32.23 o 
  10   1   3     1339.55     1364.48     66.64 o 
  11   1   3      333.25      309.95     46.98 o 
  12   1   3      363.98      526.37     56.58 o 
  13   1   3      381.71      358.83     52.85 o 
  14   1   3       40.20        4.74     27.73 o 
 -15   2   3      694.94      670.33     55.84 o 
 -14   2   3       64.30       47.59     25.62 o 
 -13   2   3      306.67      351.69     35.54 o 
 -12   2   3      171.07      158.16     27.74 o 
 -11   2   3      349.77      396.07     34.39 o 
 -10   2   3      366.97      369.69     31.53 o 
  -9   2   3       10.39        3.44     16.30 o 
  -8   2   3     1115.02     1115.20     34.00 o 
  -7   2   3      143.12       88.34     15.99 o 
  -6   2   3     2461.70     2492.05     32.33 o 
  -5   2   3     4626.43     4973.55     47.29 o 
  -4   2   3     2220.94     2388.34     33.67 o 
  -3   2   3    22609.88    23932.64    288.24 o 
  -2   2   3     5429.14     6126.81     53.12 o 
  -1   2   3      922.46      723.84     15.14 o 
   0   2   3      948.42      829.31     19.14 o 
   1   2   3     4970.40     4739.73     46.57 o 
   2   2   3     3226.92     3209.31     39.41 o 
   3   2   3     2684.79     2883.08     39.79 o 
   4   2   3     4314.98     4019.25     50.81 o 
   5   2   3     4534.63     4789.86     59.22 o 
   6   2   3      416.20      368.14     27.93 o 
   7   2   3      182.52      148.32     21.13 o 
   8   2   3       16.49       -4.83     15.53 o 
   9   2   3      747.43      672.65     49.74 o 
  10   2   3      602.90      731.27     61.96 o 
  11   2   3      536.56      658.25    129.32 o 
  12   2   3      226.68      319.64     49.53 o 
  13   2   3       28.17       -8.52     29.26 o 
  14   2   3      794.72      922.52     64.72 o 
 -15   3   3        2.26        0.08     26.83 o 
 -14   3   3       82.12       58.13     29.51 o 
 -13   3   3      455.30      417.50     37.43 o 
 -12   3   3        9.63      -27.61     18.41 o 
 -11   3   3       99.08       74.88     26.61 o 
 -10   3   3       17.53       -3.07     16.75 o 
  -9   3   3        1.27       -6.51     15.35 o 
  -8   3   3       67.57       72.42     17.42 o 
  -7   3   3       13.64       10.85     13.63 o 
  -6   3   3     5883.76     6811.51     61.85 o 
  -5   3   3       77.69       65.06     10.95 o 
  -4   3   3     3217.28     3415.54     43.22 o 
  -3   3   3     1025.40      948.60     22.24 o 
  -2   3   3     1398.91     1583.77     26.51 o 
  -1   3   3        0.33       -1.21      6.19 o 
   0   3   3      254.53      314.62     10.58 o 
   1   3   3      824.75      904.81     24.34 o 
   2   3   3      960.97     1006.90     27.12 o 
   3   3   3      183.94      232.46     19.63 o 
   4   3   3        0.01       -5.95      9.93 o 
   5   3   3       26.53       40.77     12.91 o 
   6   3   3       88.71       92.55     16.66 o 
   7   3   3       79.20       56.15     16.16 o 
   8   3   3      143.40      116.85     19.85 o 
   9   3   3       67.47      116.42     26.94 o 
  10   3   3       14.30      -10.48     26.90 o 
  11   3   3        3.34       32.49     33.93 o 
  12   3   3       15.82       39.12     32.91 o 
  13   3   3       81.04       80.22     37.41 o 
  14   3   3        0.97       17.11     32.88 o 
 -15   4   3      326.30      364.00     46.49 o 
 -14   4   3      206.74      163.37     36.07 o 
 -13   4   3       45.24       66.39     27.91 o 
 -12   4   3        0.40        2.53     23.78 o 
 -11   4   3      960.79      945.32     39.46 o 
 -10   4   3      378.59      470.86     43.08 o 
  -9   4   3      180.49      180.37     24.01 o 
  -8   4   3     1743.94     1663.43     41.62 o 
  -7   4   3     1317.98     1306.25     35.18 o 
  -6   4   3     4578.77     4596.68     55.87 o 
  -5   4   3     6011.33     6128.78     87.83 o 
  -4   4   3      423.86      371.26     18.41 o 
  -3   4   3     1576.80     1422.85     28.72 o 
  -2   4   3      739.92      769.03     21.03 o 
  -1   4   3     6432.55     6497.68     53.75 o 
   0   4   3        3.25       16.65      6.98 o 
   1   4   3     1413.38     1263.76     23.24 o 
   2   4   3     1900.38     1579.29     25.00 o 
   3   4   3      690.80      746.29     27.36 o 
   4   4   3     2451.23     2418.88     79.08 o 
   5   4   3     1562.77     1605.70     36.39 o 
   6   4   3      341.37      356.17     30.35 o 
   7   4   3     1363.59     1224.92     35.06 o 
   8   4   3      446.53      548.59     31.61 o 
   9   4   3      586.92      621.71     37.41 o 
  10   4   3       98.64       68.55     34.57 o 
  11   4   3      514.25      691.53     92.16 o 
  12   4   3      529.22      538.00     66.59 o 
  13   4   3       42.32       13.30     33.81 o 
  14   4   3      415.75      441.32     94.30 o 
 -14   5   3       20.82      -27.45     23.78 o 
 -13   5   3      194.60      137.87     49.18 o 
 -12   5   3     1587.60     1544.38     61.96 o 
 -11   5   3      400.64      430.83     78.78 o 
 -10   5   3      248.39      285.33     37.12 o 
  -9   5   3     1023.27     1042.34     36.93 o 
  -8   5   3       82.97       76.08     18.81 o 
  -7   5   3     2002.19     1969.25     43.23 o 
  -6   5   3       10.11       -4.71      9.53 o 
  -5   5   3     4599.51     4688.55     61.05 o 
  -4   5   3     1472.74     1315.80     42.75 o 
  -3   5   3     4292.19     4486.32     56.15 o 
  -2   5   3    10877.43    11016.16     89.69 o 
  -1   5   3     3059.48     3118.59     37.95 o 
   0   5   3     2375.86     2050.37     29.89 o 
   1   5   3      135.53      229.07     14.41 o 
   2   5   3      307.77      352.70     13.64 o 
   3   5   3     4401.50     4218.12     66.70 o 
   4   5   3       44.77       30.68     14.32 o 
   5   5   3     2764.04     2531.03     55.41 o 
   6   5   3     1993.59     1914.71     51.67 o 
   7   5   3      249.61      288.74     25.00 o 
   8   5   3     3524.29     3321.55     59.96 o 
   9   5   3      395.10      398.79     37.11 o 
  10   5   3       54.20      119.10     69.27 o 
  11   5   3      217.23      212.17     43.87 o 
  12   5   3      939.26      905.53     68.14 o 
  13   5   3      382.06      452.64     60.24 o 
 -14   6   3      133.95      168.85     43.83 o 
 -13   6   3       75.93       21.58     26.02 o 
 -12   6   3       21.32       12.56     25.66 o 
 -11   6   3        1.85      -12.54     22.31 o 
 -10   6   3      131.98      131.39     30.83 o 
  -9   6   3       24.16       14.22     21.00 o 
  -8   6   3       10.23      -13.21     20.48 o 
  -7   6   3       22.83       27.64     15.22 o 
  -6   6   3        3.31      -10.02      9.96 o 
  -5   6   3      431.83      465.48     25.09 o 
  -4   6   3      547.84      576.88     23.57 o 
  -3   6   3     2909.27     2936.08     62.80 o 
  -2   6   3     3503.65     3507.97     44.79 o 
  -1   6   3     3799.50     4096.65     47.75 o 
   0   6   3      410.53      388.11     21.40 o 
   1   6   3     1356.49     1489.69     26.08 o 
   2   6   3      104.13      123.21     24.49 o 
   3   6   3      165.73      196.22     22.74 o 
   4   6   3       11.73       16.39     15.51 o 
   5   6   3        8.44        2.51     18.42 o 
   6   6   3       79.14       87.64     22.84 o 
   7   6   3       44.84       45.16     29.12 o 
   8   6   3       81.48       47.45     18.79 o 
   9   6   3      324.73      368.47     36.27 o 
  10   6   3        0.05       -0.03     26.67 o 
  11   6   3       37.13        7.43     30.41 o 
  12   6   3      707.33      679.88    105.64 o 
  13   6   3        7.96       14.79     33.56 o 
 -13   7   3        1.74       25.62     33.02 o 
 -12   7   3      551.47      556.32     61.95 o 
 -11   7   3       91.57       74.60     28.97 o 
 -10   7   3      240.42      290.62     37.91 o 
  -9   7   3       17.18       -2.50     22.00 o 
  -8   7   3        3.80      -16.34     21.49 o 
  -7   7   3      477.26      417.99     38.01 o 
  -6   7   3      180.72      172.90     22.71 o 
  -5   7   3      396.92      454.64     30.01 o 
  -4   7   3      481.28      495.57     38.33 o 
  -3   7   3      546.04      487.99     23.08 o 
  -2   7   3     9247.50     8939.70     81.06 o 
  -1   7   3     1922.81     1897.63     40.97 o 
   0   7   3     1090.24     1014.91     35.89 o 
   1   7   3       41.09       19.53     12.61 o 
   2   7   3      977.47      852.75     34.58 o 
   3   7   3     3228.79     3341.43     66.48 o 
   4   7   3       13.30       26.14     17.56 o 
   5   7   3     1208.92     1165.48     52.00 o 
   6   7   3      472.42      527.11     37.78 o 
   7   7   3      930.25      860.14     42.48 o 
   8   7   3     1469.24     1507.16     53.70 o 
   9   7   3      111.31      108.09     26.34 o 
  10   7   3      176.86      122.74     38.61 o 
  11   7   3      234.53      204.63     45.98 o 
  12   7   3      288.23      317.22     54.56 o 
 -13   8   3      232.79      193.47     47.70 o 
 -12   8   3       18.05       14.94     32.74 o 
 -11   8   3      665.63      802.96     70.50 o 
 -10   8   3      306.29      338.78     49.51 o 
  -9   8   3        5.38      -12.91     21.63 o 
  -8   8   3       17.61      -10.69     21.19 o 
  -7   8   3      176.43      219.82     35.40 o 
  -6   8   3      445.49      474.84     53.68 o 
  -5   8   3      306.84      341.23     27.70 o 
  -4   8   3      322.40      364.35     27.65 o 
  -3   8   3     1384.97     1403.23     37.60 o 
  -2   8   3     1377.14     1250.51     35.32 o 
  -1   8   3     1336.40     1337.23     43.31 o 
   0   8   3     1381.86     1388.72     44.31 o 
   1   8   3       19.46      -16.18     12.12 o 
   2   8   3      291.36      300.62     25.47 o 
   3   8   3      722.95      617.66     33.67 o 
   4   8   3      997.15     1058.34     42.59 o 
   5   8   3      116.51      136.68     25.80 o 
   6   8   3      995.66      956.15     68.01 o 
   7   8   3      381.54      411.88     45.39 o 
   8   8   3      158.34      110.88     27.71 o 
   9   8   3       43.92       13.11     22.48 o 
  10   8   3        0.21      -39.90     26.60 o 
  11   8   3      100.65       93.38     39.59 o 
  12   8   3      116.25       76.05     39.72 o 
 -12   9   3        2.89      -25.14     29.49 o 
 -11   9   3       10.32      -21.96     29.37 o 
 -10   9   3      104.61       58.71     35.04 o 
  -9   9   3      111.33       94.04     36.93 o 
  -8   9   3       13.22       -2.85     32.66 o 
  -7   9   3      123.17      105.45     33.25 o 
  -6   9   3        0.21       -3.95     23.62 o 
  -5   9   3       10.72        7.41     19.49 o 
  -4   9   3      430.73      436.50     31.40 o 
  -3   9   3       32.32       22.18     16.51 o 
  -2   9   3       44.47       41.56     17.01 o 
  -1   9   3      296.54      345.53     32.37 o 
   0   9   3      388.85      431.65     35.36 o 
   1   9   3       30.25       22.01     16.54 o 
   2   9   3        0.03       10.84     15.77 o 
   3   9   3        7.16       14.08     17.07 o 
   4   9   3       53.59       73.16     23.47 o 
   5   9   3        1.46        7.48     19.53 o 
   6   9   3       98.55      118.85     27.12 o 
   7   9   3       30.17       47.14     23.25 o 
   8   9   3        3.53       -3.70     22.91 o 
   9   9   3       79.23       27.68     25.59 o 
  10   9   3       16.70      -32.02     27.89 o 
  11   9   3       34.84       21.05     34.37 o 
 -11  10   3      255.71      231.53     49.06 o 
 -10  10   3      110.86       85.17     37.13 o 
  -9  10   3       24.81      -18.39     28.04 o 
  -8  10   3      442.40      409.48     96.90 o 
  -7  10   3       21.61      -18.78     25.91 o 
  -6  10   3      368.04      422.31     51.50 o 
  -5  10   3      242.32      242.23     39.31 o 
  -4  10   3      328.57      385.32     52.02 o 
  -3  10   3      605.93      632.63     31.16 o 
  -2  10   3      305.55      324.10     36.75 o 
  -1  10   3        5.32       -3.33     19.31 o 
   0  10   3      574.42      617.80     40.89 o 
   1  10   3       53.14       39.96     21.28 o 
   2  10   3      477.69      510.07     34.83 o 
   3  10   3      134.75      146.66     24.00 o 
   4  10   3      657.45      632.64    114.24 o 
   5  10   3      184.47      218.80     39.92 o 
   6  10   3      231.66      263.64     34.68 o 
   7  10   3       51.05       52.98     25.81 o 
   8  10   3      128.23      131.63     30.75 o 
   9  10   3      324.87      422.59     43.09 o 
  10  10   3        3.42       11.20     35.60 o 
 -10  11   3       62.46       35.51     35.85 o 
  -9  11   3      212.77      277.50     51.64 o 
  -8  11   3        3.13      -36.91     24.61 o 
  -7  11   3      186.80      190.38     66.00 o 
  -6  11   3       49.80       57.19     37.43 o 
  -5  11   3      288.87      454.72     50.41 o 
  -4  11   3      166.86      189.19     30.93 o 
  -3  11   3      385.89      351.96     46.80 o 
  -2  11   3      229.08      271.96     36.84 o 
  -1  11   3       58.94       27.07     25.85 o 
   0  11   3       87.22       83.98     24.99 o 
   1  11   3      247.13      270.04     33.51 o 
   2  11   3       84.24       68.42     21.28 o 
   3  11   3      149.79      161.99     25.26 o 
   4  11   3       17.41       15.64     19.55 o 
   5  11   3      314.16      341.51     48.68 o 
   6  11   3       70.68       84.35     28.97 o 
   7  11   3       12.90        1.85     30.57 o 
   8  11   3      225.41      233.40     48.20 o 
   9  11   3       10.86       -8.62     25.49 o 
  -8  12   3        5.40      -17.64     30.60 o 
  -7  12   3        0.64      -36.12     24.08 o 
  -6  12   3       22.36        6.52     25.23 o 
  -5  12   3       78.28       77.98     28.60 o 
  -4  12   3        1.70      -22.88     32.97 o 
  -3  12   3        2.76       -6.02     28.30 o 
  -2  12   3        0.40      -26.21     19.03 o 
  -1  12   3        1.36      -27.92     18.61 o 
   0  12   3        0.35      -18.84     20.38 o 
   1  12   3        0.77      -28.92     19.28 o 
   2  12   3       54.75       22.24     22.17 o 
   3  12   3       73.42       68.89     21.63 o 
   4  12   3       27.03      -10.61     19.81 o 
   5  12   3        6.69      -12.10     19.81 o 
   6  12   3       13.94        3.65     21.84 o 
   7  12   3      208.96      129.29     32.19 o 
  -6  13   3        8.51        5.37     26.96 o 
  -5  13   3        2.43      -37.99     25.33 o 
  -4  13   3      846.08      797.20     72.97 o 
  -3  13   3        2.08       -0.68     31.77 o 
  -2  13   3       95.43      140.61     41.51 o 
  -1  13   3       51.58       10.94     31.28 o 
   0  13   3      144.54      123.46     30.75 o 
   1  13   3       31.80       22.90     26.55 o 
   2  13   3        3.47      -19.22     22.52 o 
   3  13   3      102.50      110.82     32.23 o 
   4  13   3        6.33      -12.27     20.13 o 
   5  13   3       43.23       32.58     28.24 o 
  -2  14   3        0.03      -17.99     32.12 o 
  -1  14   3       55.98       28.85     38.63 o 
   0  14   3       17.15      -40.81     29.50 o 
   1  14   3      101.91       73.54     38.54 o 
 -15   0   4      127.26      167.50     45.51 o 
 -14   0   4      186.16      244.48     47.34 o 
 -13   0   4      927.75      980.79    102.55 o 
 -12   0   4       55.26       43.12     29.55 o 
 -11   0   4     1505.87     1456.66     65.32 o 
 -10   0   4       52.83       42.48     26.64 o 
  -9   0   4     1106.86     1091.69     51.90 o 
  -8   0   4      540.55      520.39     35.35 o 
  -7   0   4     6382.10     6563.54     71.89 o 
  -6   0   4    18582.14    19011.77    153.74 o 
  -5   0   4     4465.92     5059.08     61.15 o 
  -4   0   4     1455.17     1333.66     30.24 o 
  -3   0   4     9137.50     9800.28    103.35 o 
  -2   0   4     1023.97     1158.86     34.78 o 
  -1   0   4     4022.52     3660.19     89.19 o 
   0   0   4     2354.58     2362.62     37.01 o 
   1   0   4    14083.73    14132.00    245.37 o 
   2   0   4    23118.39    24200.65    289.11 o 
   3   0   4      879.40      797.56     66.20 o 
   4   0   4    30931.57    34860.86    318.33 o 
   5   0   4       16.62       -3.14     18.33 o 
   6   0   4       27.65       22.26     27.11 o 
   7   0   4     1317.23     1266.68     62.45 o 
   8   0   4      738.32      687.39     44.20 o 
   9   0   4      591.50      680.81     88.00 o 
  10   0   4       47.23       46.50     44.12 o 
  11   0   4      446.83      470.83     75.95 o 
  12   0   4     1553.75     1454.75    104.05 o 
  13   0   4      122.35      205.57     65.68 o 
  14   0   4      303.17      448.24     81.14 o 
 -15   1   4      203.71      294.99     50.91 o 
 -14   1   4        1.70      -15.19     20.27 o 
 -13   1   4       31.09       39.74     34.01 o 
 -12   1   4       77.45       94.12     24.55 o 
 -11   1   4        1.29      -25.08     16.72 o 
 -10   1   4       95.84       96.90     21.89 o 
  -9   1   4        9.02       -5.38     15.28 o 
  -8   1   4      345.74      400.57     27.00 o 
  -7   1   4      168.26      153.97     10.79 o 
  -6   1   4      119.78      120.19     10.64 o 
  -5   1   4      273.08      292.76     13.32 o 
  -4   1   4     2810.35     2841.67     32.78 o 
  -3   1   4     1898.98     1896.20     25.23 o 
  -2   1   4     4134.73     4100.43     47.74 o 
  -1   1   4      451.01      428.83     14.68 o 
   0   1   4     3517.89     3604.19     35.13 o 
   1   1   4      134.95      179.05     12.06 o 
   2   1   4      578.20      539.72     18.57 o 
   3   1   4     3785.26     3943.09     49.54 o 
   4   1   4      370.55      454.16     22.54 o 
   5   1   4      104.15       55.65     15.66 o 
   6   1   4       51.69       89.22     21.74 o 
   7   1   4        3.69        1.98     15.41 o 
   8   1   4       23.00       12.42     18.25 o 
   9   1   4        0.23      -12.11     18.50 o 
  10   1   4      105.78      116.40     36.32 o 
  11   1   4       17.62      -16.77     26.44 o 
  12   1   4      153.45      219.57     62.77 o 
  13   1   4      386.42      470.77     57.07 o 
  14   1   4      203.62      240.78     54.74 o 
 -15   2   4      220.35      232.99     45.49 o 
 -14   2   4       47.11        2.98     22.94 o 
 -13   2   4      175.36      168.90     28.65 o 
 -12   2   4        1.45      -10.67     19.00 o 
 -11   2   4      463.23      545.08     37.78 o 
 -10   2   4        0.53      -17.75     15.73 o 
  -9   2   4       73.04       36.20     17.89 o 
  -8   2   4     1521.47     1470.40     50.26 o 
  -7   2   4      246.51      315.55     24.79 o 
  -6   2   4     9306.68    10253.07     71.23 o 
  -5   2   4      348.13      329.95     16.98 o 
  -4   2   4     1914.23     1821.71     27.08 o 
  -3   2   4     1459.88     1679.90     24.92 o 
  -2   2   4     1902.94     2088.43     27.09 o 
  -1   2   4      253.47      309.70     11.88 o 
   0   2   4        9.55       11.98      6.88 o 
   1   2   4      168.81      157.42     18.48 o 
   2   2   4     3537.33     3464.34     47.68 o 
   3   2   4     1360.69     1191.32     27.66 o 
   4   2   4     5643.30     5830.78     66.26 o 
   5   2   4     2662.42     2917.32     57.38 o 
   6   2   4      388.90      284.95     33.31 o 
   7   2   4      187.27      190.48     22.63 o 
   8   2   4      679.09      671.67     33.11 o 
   9   2   4      282.37      306.33     29.45 o 
  10   2   4      595.65      570.44     97.53 o 
  11   2   4      995.14      901.41     58.41 o 
  12   2   4       93.82      102.77     37.15 o 
  13   2   4       63.79       20.44     30.68 o 
  14   2   4      152.30      216.08     47.06 o 
 -15   3   4       68.77       89.61     32.38 o 
 -14   3   4      157.26      184.97     36.11 o 
 -13   3   4      207.55      228.62     30.86 o 
 -12   3   4     1104.23     1138.98     43.20 o 
 -11   3   4      131.60      133.64     30.98 o 
 -10   3   4      178.19      191.18     26.06 o 
  -9   3   4     1586.66     1562.34     54.14 o 
  -8   3   4       10.52        4.88     13.76 o 
  -7   3   4     1586.47     1530.77     29.05 o 
  -6   3   4     1562.89     1612.24     29.76 o 
  -5   3   4    14790.10    15603.70    204.03 o 
  -4   3   4      477.50      392.68     35.83 o 
  -3   3   4      547.36      530.66     17.96 o 
  -2   3   4     2024.93     1804.68     39.98 o 
  -1   3   4     1876.24     2100.70     30.26 o 
   0   3   4       84.80      197.83     12.03 o 
   1   3   4       84.36       69.48     22.27 o 
   2   3   4     3730.18     3686.39     52.33 o 
   3   3   4     2938.14     2694.50     48.27 o 
   4   3   4        3.49       -3.92     10.53 o 
   5   3   4     1625.31     1393.09     34.47 o 
   6   3   4      180.92      224.65     22.09 o 
   7   3   4     1402.85     1332.90     50.57 o 
   8   3   4      827.44      807.77     32.46 o 
   9   3   4      272.39      341.81     30.39 o 
  10   3   4     1185.12     1189.91     94.00 o 
  11   3   4       88.00       17.64     30.13 o 
  12   3   4     1109.19     1187.92     69.17 o 
  13   3   4      632.13      794.15     72.23 o 
  14   3   4      126.87      186.28     47.47 o 
 -15   4   4        5.64      -37.13     24.95 o 
 -14   4   4       40.88        1.26     25.56 o 
 -13   4   4      639.80      607.33     56.86 o 
 -12   4   4       76.85       92.22     22.65 o 
 -11   4   4      567.49      542.22     63.98 o 
 -10   4   4      158.74      164.50     25.11 o 
  -9   4   4        2.21        6.22     15.92 o 
  -8   4   4      701.99      719.47     30.05 o 
  -7   4   4      143.60      128.69     14.57 o 
  -6   4   4       74.97       55.61     11.87 o 
  -5   4   4     1417.01     1537.74     33.57 o 
  -4   4   4     2344.79     2452.00     40.00 o 
  -3   4   4      863.79      853.79     23.42 o 
  -2   4   4      677.97      671.57     17.57 o 
  -1   4   4     1041.31     1003.71     23.26 o 
   0   4   4     4007.80     4581.80     43.27 o 
   1   4   4       76.02      129.48     12.41 o 
   2   4   4       76.35       57.71     14.66 o 
   3   4   4      423.98      416.27     23.42 o 
   4   4   4     1481.48     1276.36     32.46 o 
   5   4   4        0.18       -0.99     12.75 o 
   6   4   4      481.40      519.56     30.72 o 
   7   4   4     1175.87     1154.23     36.27 o 
   8   4   4      427.92      440.29     32.89 o 
   9   4   4      698.53      725.77     32.49 o 
  10   4   4      111.30       99.09     34.05 o 
  11   4   4       19.76       44.37     40.97 o 
  12   4   4        8.71       18.62     37.78 o 
  13   4   4       62.54       73.14     38.03 o 
 -14   5   4      105.21      111.36     32.69 o 
 -13   5   4      344.34      297.04     41.45 o 
 -12   5   4      274.93      258.98     37.76 o 
 -11   5   4       57.23       50.94     25.52 o 
 -10   5   4       22.67       -1.64     17.69 o 
  -9   5   4       99.56      100.16     21.33 o 
  -8   5   4       59.02       40.88     18.57 o 
  -7   5   4      300.18      218.09     18.00 o 
  -6   5   4      198.41      222.51     17.43 o 
  -5   5   4      566.57      542.25     23.39 o 
  -4   5   4     2015.42     1937.37     38.08 o 
  -3   5   4      430.55      455.59     26.26 o 
  -2   5   4     3257.28     3320.53     40.64 o 
  -1   5   4      742.30      698.74     21.73 o 
   0   5   4      693.76      507.48     15.96 o 
   1   5   4      273.70      296.93     16.35 o 
   2   5   4       63.73       36.83     11.03 o 
   3   5   4     1170.37     1087.60     28.77 o 
   4   5   4      315.38      337.15     28.28 o 
   5   5   4      760.81      680.09     27.80 o 
   6   5   4      160.33      128.43     19.77 o 
   7   5   4      300.46      401.75     29.26 o 
   8   5   4      791.62      707.70     33.29 o 
   9   5   4      379.75      332.91     35.78 o 
  10   5   4      493.87      536.50     58.66 o 
  11   5   4       96.88      111.49     38.11 o 
  12   5   4      201.21      341.23    158.50 o 
  13   5   4      114.05      166.59     45.13 o 
 -14   6   4       97.47      161.23     36.04 o 
 -13   6   4      474.38      553.54     51.16 o 
 -12   6   4       50.30        7.13     23.83 o 
 -11   6   4      739.90      768.00     50.79 o 
 -10   6   4      312.54      375.54     40.16 o 
  -9   6   4      215.86      209.89     32.02 o 
  -8   6   4      908.04      919.60     34.29 o 
  -7   6   4       14.01        0.52     11.71 o 
  -6   6   4      435.58      445.28     41.41 o 
  -5   6   4     1015.72     1022.87     31.56 o 
  -4   6   4     1845.90     1814.38     39.39 o 
  -3   6   4     5235.21     5324.34     76.24 o 
  -2   6   4       10.44       -9.18      8.92 o 
  -1   6   4     3307.31     3235.26     48.32 o 
   0   6   4      135.29      116.53     13.64 o 
   1   6   4     1120.11      976.38     26.63 o 
   2   6   4     1748.16     1602.91     42.73 o 
   3   6   4     1091.27     1016.81     41.87 o 
   4   6   4     1977.89     1881.90     60.82 o 
   5   6   4      359.48      435.14     34.11 o 
   6   6   4     3997.50     4047.98     66.93 o 
   7   6   4       18.07        9.21     16.20 o 
   8   6   4        5.68        7.32     17.39 o 
   9   6   4      238.88      304.97     35.58 o 
  10   6   4      382.16      389.65     53.50 o 
  11   6   4     1380.88     1374.63     87.27 o 
  12   6   4      120.97      136.82     42.45 o 
 -13   7   4      144.54      122.36     34.06 o 
 -12   7   4       18.03       -2.83     25.48 o 
 -11   7   4       82.11       58.12     27.73 o 
 -10   7   4       87.63       64.76     27.72 o 
  -9   7   4       92.33       87.78     26.49 o 
  -8   7   4        8.10        4.48     20.71 o 
  -7   7   4       25.53        9.75     16.21 o 
  -6   7   4        5.96       -1.35     14.49 o 
  -5   7   4       30.11       20.82     14.52 o 
  -4   7   4      427.76      468.99     28.59 o 
  -3   7   4      127.89      136.49     16.71 o 
  -2   7   4      853.98      814.34     24.28 o 
  -1   7   4       41.06       34.86     13.94 o 
   0   7   4      451.26      475.57     22.08 o 
   1   7   4      134.12      207.28     20.62 o 
   2   7   4      585.25      598.83     30.78 o 
   3   7   4      281.75      284.58     28.85 o 
   4   7   4      105.20      106.10     23.79 o 
   5   7   4      404.03      394.20     36.46 o 
   6   7   4       90.26       62.00     24.12 o 
   7   7   4      669.15      707.51     36.65 o 
   8   7   4       25.45        7.22     16.70 o 
   9   7   4       65.91       61.65     25.92 o 
  10   7   4      685.38      652.51     63.86 o 
  11   7   4      114.34       71.66     35.62 o 
  12   7   4       40.91       34.22     34.41 o 
 -13   8   4        8.24      -16.55     31.18 o 
 -12   8   4       29.97        7.84     24.65 o 
 -11   8   4       77.83       57.21     29.32 o 
 -10   8   4       24.97       -5.31     22.95 o 
  -9   8   4       20.15        6.72     22.51 o 
  -8   8   4      328.74      342.21     38.75 o 
  -7   8   4        6.30        4.72     16.82 o 
  -6   8   4      471.43      548.26     37.44 o 
  -5   8   4      459.42      415.66     50.96 o 
  -4   8   4      151.55      131.99     18.58 o 
  -3   8   4        1.84        4.82     12.87 o 
  -2   8   4      612.68      613.18     23.73 o 
  -1   8   4        5.81       -6.49     12.87 o 
   0   8   4        7.31       -2.05     16.09 o 
   1   8   4      421.85      364.84     26.68 o 
   2   8   4      721.66      706.34     35.60 o 
   3   8   4        0.85      -19.68     16.94 o 
   4   8   4      256.50      267.67     32.35 o 
   5   8   4       21.85       22.33     21.80 o 
   6   8   4       33.19       56.00     23.18 o 
   7   8   4        0.48      -21.35     18.39 o 
   8   8   4      134.08       99.16     25.19 o 
   9   8   4       72.21       72.37     26.89 o 
  10   8   4        0.82      -37.62     25.08 o 
  11   8   4      175.22      136.86     44.31 o 
 -12   9   4      512.15      519.18     70.46 o 
 -11   9   4        2.49      -25.38     27.98 o 
 -10   9   4       14.20      -18.03     23.86 o 
  -9   9   4      125.96      216.61     35.91 o 
  -8   9   4      137.63      119.54     30.10 o 
  -7   9   4      608.09      629.03     47.41 o 
  -6   9   4       10.27      -11.74     16.27 o 
  -5   9   4      731.54      719.65     40.31 o 
  -4   9   4      476.90      416.21     36.04 o 
  -3   9   4     1801.59     1903.18     55.41 o 
  -2   9   4     1631.34     1561.42     50.02 o 
  -1   9   4      367.74      374.65     37.04 o 
   0   9   4      760.51      759.14     37.37 o 
   1   9   4      306.45      295.02     26.87 o 
   2   9   4      446.75      405.46     31.13 o 
   3   9   4     1228.92     1296.27     40.76 o 
   4   9   4      140.05      120.58     26.68 o 
   5   9   4     1081.33     1078.29     48.52 o 
   6   9   4       99.66      113.27     27.01 o 
   7   9   4      577.14      702.44     49.32 o 
   8   9   4      682.88      721.53     45.25 o 
   9   9   4        2.64      -33.32     22.22 o 
  10   9   4      204.51      207.49     57.16 o 
 -11  10   4      216.75      177.65     52.84 o 
 -10  10   4        0.22      -16.62     29.28 o 
  -9  10   4       54.03        6.39     30.29 o 
  -8  10   4       80.07       22.55     30.44 o 
  -7  10   4       45.76       34.05     33.07 o 
  -6  10   4       54.83       14.46     24.47 o 
  -5  10   4      158.19      132.42     23.59 o 
  -4  10   4     1219.67     1190.10     54.17 o 
  -3  10   4      487.76      588.53     42.15 o 
  -2  10   4      390.68      408.08     40.11 o 
  -1  10   4      365.69      386.86     63.44 o 
   0  10   4       16.16        4.73     19.19 o 
   1  10   4      304.26      302.02     33.63 o 
   2  10   4      137.26      157.17     23.68 o 
   3  10   4       83.12       54.45     19.68 o 
   4  10   4       59.51       60.18     22.83 o 
   5  10   4       12.51        0.75     19.96 o 
   6  10   4      271.04      302.96     48.12 o 
   7  10   4      415.37      398.19     90.29 o 
   8  10   4       20.69        3.81     24.75 o 
   9  10   4       13.64       27.30     35.00 o 
  -9  11   4       50.11       16.38     34.23 o 
  -8  11   4       27.95       -8.42     31.97 o 
  -7  11   4       88.17       54.03     54.11 o 
  -6  11   4        0.61        1.09     21.48 o 
  -5  11   4        9.48       18.70     18.99 o 
  -4  11   4       15.47       -9.42     16.66 o 
  -3  11   4      292.88      263.08     33.43 o 
  -2  11   4      261.73      204.49     31.07 o 
  -1  11   4       37.77       34.01     22.25 o 
   0  11   4       49.85       22.71     21.82 o 
   1  11   4      174.81      180.76     53.00 o 
   2  11   4        1.57      -18.31     16.51 o 
   3  11   4      343.37      327.41     31.60 o 
   4  11   4       63.95       46.50     21.71 o 
   5  11   4       41.84       24.29     20.74 o 
   6  11   4      241.56      184.23     33.86 o 
   7  11   4      601.80      646.27     51.67 o 
   8  11   4     1039.11     1047.47     67.86 o 
  -8  12   4      169.84      225.03     49.71 o 
  -7  12   4        2.43      -35.19     23.46 o 
  -6  12   4      262.23      244.97     41.25 o 
  -5  12   4       86.06       55.49     27.54 o 
  -4  12   4       34.66       44.10     25.54 o 
  -3  12   4       79.56      123.16     29.66 o 
  -2  12   4      268.29      368.45     40.15 o 
  -1  12   4      530.50      528.41     59.77 o 
   0  12   4        1.18      -28.95     20.16 o 
   1  12   4       56.30       25.16     23.22 o 
   2  12   4       84.02      119.92     38.43 o 
   3  12   4       52.37       33.19     29.50 o 
   4  12   4      292.57      250.68     33.02 o 
   5  12   4        1.05        6.00     22.37 o 
   6  12   4       42.95       34.01     23.57 o 
  -6  13   4        3.03       15.88     40.92 o 
  -5  13   4       13.55       -7.55     24.99 o 
  -4  13   4      258.92      274.52     50.04 o 
  -3  13   4       39.86       -0.22     31.90 o 
  -2  13   4        6.87       -5.87     24.02 o 
  -1  13   4       84.02       64.14     27.24 o 
   0  13   4       84.63       89.11     29.31 o 
   1  13   4       15.09      -16.03     22.80 o 
   2  13   4        7.43      -18.47     21.64 o 
   3  13   4       44.38       14.32     26.95 o 
   4  13   4        0.02      -26.74     17.83 o 
 -15   1   5      301.72      311.74     36.89 o 
 -14   1   5      205.60      160.18     30.60 o 
 -13   1   5      106.56       89.30     26.17 o 
 -12   1   5      467.17      537.34     38.77 o 
 -11   1   5       18.62       -0.75     18.66 o 
 -10   1   5      369.29      397.81     31.99 o 
  -9   1   5     1431.01     1458.80     40.96 o 
  -8   1   5     1786.05     1677.21     40.65 o 
  -7   1   5     1219.36     1250.59     25.67 o 
  -6   1   5       22.46        0.44      8.49 o 
  -5   1   5     3357.88     3342.24     36.54 o 
  -4   1   5      353.43      395.49     14.67 o 
  -3   1   5      586.86      528.37     14.48 o 
  -2   1   5     1641.76     1616.29     25.88 o 
  -1   1   5     2138.99     2474.36     39.95 o 
   0   1   5     2289.59     2045.55     25.21 o 
   1   1   5      212.03      252.78     18.98 o 
   2   1   5     3883.64     3988.42     48.27 o 
   3   1   5     2035.84     2116.01     38.15 o 
   4   1   5      576.56      548.65     24.57 o 
   5   1   5     3313.49     3057.02     52.27 o 
   6   1   5      160.93      213.49     23.80 o 
   7   1   5      646.11      662.51     31.36 o 
   8   1   5      506.88      532.13     34.88 o 
   9   1   5      327.74      355.04     32.00 o 
  10   1   5       20.76        4.90     25.79 o 
  11   1   5       24.26       20.19     32.64 o 
  12   1   5      893.37      913.19     60.73 o 
  13   1   5        8.30       42.17     32.31 o 
 -15   2   5       13.99       20.29     25.05 o 
 -14   2   5      304.99      310.51     42.70 o 
 -13   2   5      115.86      109.00     33.89 o 
 -12   2   5       63.75       52.50     20.83 o 
 -11   2   5      511.31      507.09     36.20 o 
 -10   2   5      158.43      176.76     24.03 o 
  -9   2   5     1676.28     1571.15     42.95 o 
  -8   2   5        3.33      -10.85     13.37 o 
  -7   2   5      274.83      303.23     15.74 o 
  -6   2   5     9410.48     9199.07     69.14 o 
  -5   2   5      239.42      239.22     15.84 o 
  -4   2   5     5212.57     4889.79     48.36 o 
  -3   2   5      711.19      640.43     16.97 o 
  -2   2   5     3008.56     2895.76     29.56 o 
  -1   2   5     3548.63     3332.37     44.04 o 
   0   2   5        0.20       -3.60     10.12 o 
   1   2   5     5945.96     5678.62     56.79 o 
   2   2   5     2260.88     2240.79     36.40 o 
   3   2   5     8903.25     9254.36    117.89 o 
   4   2   5     1191.52     1064.10     30.10 o 
   5   2   5       42.17       58.27     15.75 o 
   6   2   5     4027.41     3979.97     61.99 o 
   7   2   5       30.94       47.06     19.07 o 
   8   2   5      408.92      477.20     33.83 o 
   9   2   5      603.75      731.92     40.60 o 
  10   2   5      279.91      353.34     60.87 o 
  11   2   5     1801.01     1600.99     75.30 o 
  12   2   5      170.44      170.27     41.08 o 
  13   2   5      345.13      410.47     55.26 o 
 -15   3   5        0.00        6.48     26.64 o 
 -14   3   5        6.85      -21.59     21.27 o 
 -13   3   5       19.52        7.26     21.79 o 
 -12   3   5        5.10      -12.29     18.11 o 
 -11   3   5       37.25       20.91     18.74 o 
 -10   3   5        0.01      -13.27     16.30 o 
  -9   3   5      262.64      305.61     29.84 o 
  -8   3   5      392.83      447.83     29.53 o 
  -7   3   5      624.43      609.32     18.79 o 
  -6   3   5     5904.53     6045.02     61.76 o 
  -5   3   5      946.29     1075.56     27.73 o 
  -4   3   5       32.96       43.91     11.96 o 
  -3   3   5       27.33       41.32     10.91 o 
  -2   3   5      104.05      122.86     10.01 o 
  -1   3   5      791.70     1002.54     20.28 o 
   0   3   5     1040.28     1049.10     19.04 o 
   1   3   5      545.01      587.30     20.04 o 
   2   3   5       76.96       79.79     13.19 o 
   3   3   5       15.23        3.86     11.18 o 
   4   3   5       39.40       70.46     15.35 o 
   5   3   5      981.90      981.60     35.64 o 
   6   3   5      403.94      437.63     28.86 o 
   7   3   5      184.73      158.06     22.73 o 
   8   3   5        3.89       11.26     18.69 o 
   9   3   5       86.71       89.24     23.45 o 
  10   3   5       21.33       18.40     30.23 o 
  11   3   5       22.25       16.84     30.53 o 
  12   3   5       24.79        9.64     43.19 o 
  13   3   5       16.12       20.74     31.71 o 
 -15   4   5       99.26       42.52     28.80 o 
 -14   4   5      232.20      235.88     54.46 o 
 -13   4   5      147.23      132.62     32.20 o 
 -12   4   5        0.37      -12.44     18.54 o 
 -11   4   5      163.97      192.04     27.21 o 
 -10   4   5       15.98       -1.78     16.47 o 
  -9   4   5       22.64       -8.69     16.36 o 
  -8   4   5      412.22      405.53     29.47 o 
  -7   4   5     1210.50     1208.86     29.24 o 
  -6   4   5     5834.08     6036.92     72.54 o 
  -5   4   5      930.83     1007.41     28.39 o 
  -4   4   5     1371.52     1212.75     29.35 o 
  -3   4   5     2962.67     2709.61     41.42 o 
  -2   4   5     3017.27     3101.72     43.81 o 
  -1   4   5        8.02       33.28     10.43 o 
   0   4   5      820.26      816.85     18.54 o 
   1   4   5     7437.16     7409.03     84.81 o 
   2   4   5      995.17      963.39     27.14 o 
   3   4   5     5395.29     5281.13     66.08 o 
   4   4   5     4367.35     4334.15     61.74 o 
   5   4   5        0.63      -14.72     13.67 o 
   6   4   5     2059.38     2037.76     59.34 o 
   7   4   5      123.08       99.14     22.02 o 
   8   4   5       27.36       20.52     19.19 o 
   9   4   5     1202.88     1125.91     46.90 o 
  10   4   5      407.35      395.75     60.23 o 
  11   4   5     1191.36     1171.35     68.24 o 
  12   4   5      171.11      175.10     48.44 o 
  13   4   5      317.85      409.34     57.79 o 
 -14   5   5      103.63      105.66     32.91 o 
 -13   5   5      302.80      338.97     55.45 o 
 -12   5   5      449.15      457.37     45.25 o 
 -11   5   5       48.48        7.28     19.28 o 
 -10   5   5       80.07      100.16     22.48 o 
  -9   5   5        9.81      -15.42     15.38 o 
  -8   5   5      170.67      206.43     24.01 o 
  -7   5   5     1431.61     1481.91     33.23 o 
  -6   5   5       16.25       20.53     14.18 o 
  -5   5   5     1244.54     1261.50     38.73 o 
  -4   5   5      116.52      125.58     17.04 o 
  -3   5   5     2304.22     2213.25     61.02 o 
  -2   5   5      542.57      531.79     17.54 o 
  -1   5   5      271.19      344.62     17.47 o 
   0   5   5     1148.26     1101.90     26.01 o 
   1   5   5      498.96      488.95     22.24 o 
   2   5   5     3467.68     3593.34     48.40 o 
   3   5   5     2677.63     2830.69     57.09 o 
   4   5   5       46.56        7.76     14.68 o 
   5   5   5     1031.58      966.98     33.82 o 
   6   5   5      258.91      271.92     26.99 o 
   7   5   5       14.85       -6.01     16.60 o 
   8   5   5     1204.77     1142.59     40.07 o 
   9   5   5      309.38      366.82     31.99 o 
  10   5   5      453.13      505.23     94.90 o 
  11   5   5       18.31      -19.93     29.33 o 
  12   5   5      309.09      409.69     83.08 o 
 -14   6   5        3.33        0.38     27.57 o 
 -13   6   5        5.78        4.10     24.32 o 
 -12   6   5       10.26      -26.49     22.13 o 
 -11   6   5      231.80      139.19     31.37 o 
 -10   6   5      211.24      162.32     39.18 o 
  -9   6   5        2.99      -19.93     14.52 o 
  -8   6   5        0.39       10.03     17.16 o 
  -7   6   5       68.13       51.97     14.94 o 
  -6   6   5        0.06      -10.39     13.77 o 
  -5   6   5      494.87      518.47     48.96 o 
  -4   6   5       10.20       19.66     13.63 o 
  -3   6   5      332.30      395.72     21.48 o 
  -2   6   5      198.60      238.45     17.51 o 
  -1   6   5       39.45       16.21     11.70 o 
   0   6   5        8.66       -1.30      9.10 o 
   1   6   5      435.45      438.35     21.51 o 
   2   6   5      254.91      263.41     25.98 o 
   3   6   5      309.61      284.59     27.85 o 
   4   6   5      462.68      559.72     37.46 o 
   5   6   5      166.47      157.95     22.75 o 
   6   6   5      826.79      753.74     33.26 o 
   7   6   5        0.20      -19.77     16.18 o 
   8   6   5      537.54      516.94     35.42 o 
   9   6   5       85.61       91.50     26.81 o 
  10   6   5      114.40      150.58     40.58 o 
  11   6   5       32.09       29.31     33.05 o 
  12   6   5        5.21       19.36     33.90 o 
 -13   7   5      554.63      639.67     55.19 o 
 -12   7   5      422.98      401.16     88.33 o 
 -11   7   5        3.42       -3.32     22.08 o 
 -10   7   5      194.97      206.76     34.75 o 
  -9   7   5       29.98       28.84     23.84 o 
  -8   7   5      116.48      158.88     30.60 o 
  -7   7   5      706.77      660.23     26.30 o 
  -6   7   5      135.95      123.51     21.21 o 
  -5   7   5      887.86      816.19     31.03 o 
  -4   7   5      255.31      209.05     19.65 o 
  -3   7   5     1263.05     1189.70     29.95 o 
  -2   7   5     1335.32     1280.47     34.44 o 
  -1   7   5       10.93       -1.21     12.72 o 
   0   7   5     2035.59     1888.82     48.60 o 
   1   7   5      291.94      346.23     31.49 o 
   2   7   5     1038.85     1003.92     49.30 o 
   3   7   5     1080.85     1014.59     62.15 o 
   4   7   5      558.15      627.84     37.66 o 
   5   7   5      470.37      491.79     38.84 o 
   6   7   5      532.92      542.86     35.05 o 
   7   7   5       82.77       86.56     20.85 o 
   8   7   5      593.53      681.18     60.44 o 
   9   7   5        4.57        0.52     22.43 o 
  10   7   5      488.00      527.85     60.79 o 
  11   7   5        0.45        8.65     33.92 o 
 -12   8   5       45.33       11.90     25.58 o 
 -11   8   5      310.28      360.34     73.29 o 
 -10   8   5       80.50       88.62     29.63 o 
  -9   8   5      366.19      307.84     38.87 o 
  -8   8   5      306.91      378.04     39.34 o 
  -7   8   5      278.92      274.93     28.03 o 
  -6   8   5      850.04      922.04     35.69 o 
  -5   8   5      360.71      409.63     30.82 o 
  -4   8   5       79.08       92.28     17.85 o 
  -3   8   5     3300.91     3324.61     51.69 o 
  -2   8   5      750.92      802.28     36.76 o 
  -1   8   5      278.12      261.01     28.14 o 
   0   8   5       76.19       45.75     19.25 o 
   1   8   5      958.04      930.59     32.21 o 
   2   8   5      274.16      327.68     26.22 o 
   3   8   5      441.54      399.49     36.05 o 
   4   8   5     1083.98     1041.85     45.12 o 
   5   8   5        0.61      -18.12     17.80 o 
   6   8   5       54.38       77.18     24.62 o 
   7   8   5      170.91      143.36     24.97 o 
   8   8   5     1012.91     1092.09     42.75 o 
   9   8   5      408.50      386.12     53.28 o 
  10   8   5        7.51       -4.52     43.33 o 
  11   8   5      189.37      243.37     50.11 o 
 -11   9   5       43.78        2.87     26.80 o 
 -10   9   5       37.39       17.19     26.03 o 
  -9   9   5        0.52       -3.37     23.98 o 
  -8   9   5        4.72      -18.43     21.84 o 
  -7   9   5       21.60       12.14     22.63 o 
  -6   9   5      120.27       64.85     20.99 o 
  -5   9   5       15.78       -1.22     14.69 o 
  -4   9   5     2241.29     1967.59     42.99 o 
  -3   9   5      674.46      655.77     29.88 o 
  -2   9   5        7.35       -3.10     18.26 o 
  -1   9   5      222.57      194.08     37.40 o 
   0   9   5        7.57        6.59     17.14 o 
   1   9   5      102.44       95.80     22.52 o 
   2   9   5        0.11      -20.34     13.56 o 
   3   9   5       22.46      -14.36     14.74 o 
   4   9   5        0.32      -25.54     17.03 o 
   5   9   5       10.29       -8.91     20.00 o 
   6   9   5       54.36       29.46     30.23 o 
   7   9   5      536.80      501.50     69.10 o 
   8   9   5      304.90      319.67     49.10 o 
   9   9   5       38.54       65.33     29.63 o 
  10   9   5       12.14        6.08     75.69 o 
 -10  10   5      151.43      141.01     35.79 o 
  -9  10   5      303.10      257.07     73.35 o 
  -8  10   5      240.09      257.16     38.11 o 
  -7  10   5       97.74       58.44     28.90 o 
  -6  10   5      775.90      792.40     42.49 o 
  -5  10   5       86.04       64.80     21.61 o 
  -4  10   5      239.61      234.36     25.82 o 
  -3  10   5        7.13       19.63     19.76 o 
  -2  10   5        1.73      -15.18     17.91 o 
  -1  10   5      410.73      509.05     40.41 o 
   0  10   5       25.62       -4.38     18.54 o 
   1  10   5      229.25      227.52     35.12 o 
   2  10   5      205.21      164.26     24.30 o 
   3  10   5      167.22      151.61     24.58 o 
   4  10   5      125.50      155.03     26.16 o 
   5  10   5       22.40       12.03     22.63 o 
   6  10   5      273.22      295.31     52.76 o 
   7  10   5        4.85        3.54     23.74 o 
   8  10   5      174.41      225.88     30.97 o 
   9  10   5       68.88       45.47     27.76 o 
  -9  11   5      122.85       28.13     60.17 o 
  -8  11   5       86.50       55.59     36.44 o 
  -7  11   5      252.18      298.55     50.97 o 
  -6  11   5       11.98        0.34     18.70 o 
  -5  11   5      335.39      458.81     40.43 o 
  -4  11   5      118.70      120.74     23.58 o 
  -3  11   5       61.98       84.76     47.55 o 
  -2  11   5       37.21       62.72     32.96 o 
  -1  11   5       26.84       13.71     20.27 o 
   0  11   5      190.38      234.34     50.26 o 
   1  11   5        0.15        5.27     20.72 o 
   2  11   5       86.23      100.53     22.46 o 
   3  11   5       84.14       45.91     23.76 o 
   4  11   5        2.57      -22.85     17.34 o 
   5  11   5      119.35      127.87     27.04 o 
   6  11   5       16.21        6.73     24.74 o 
   7  11   5       96.18      114.32     31.44 o 
  -7  12   5        0.13      -41.10     27.40 o 
  -6  12   5        9.18      -12.74     24.49 o 
  -5  12   5      171.64      138.41     33.42 o 
  -4  12   5      117.41      115.68     49.18 o 
  -3  12   5       15.81       14.95     22.76 o 
  -2  12   5        1.04      -29.73     19.82 o 
  -1  12   5        7.98      -17.16     19.54 o 
   0  12   5       23.70        1.85     21.66 o 
   1  12   5       14.65       13.23     20.95 o 
   2  12   5        3.16       -5.42     20.45 o 
   3  12   5        0.76        8.34     19.37 o 
   4  12   5        8.31      -18.98     17.97 o 
   5  12   5        3.82        8.70     20.51 o 
   6  12   5       14.05       51.04     26.96 o 
  -5  13   5        4.47       -0.65     37.66 o 
  -4  13   5       89.02       66.57     27.85 o 
  -3  13   5      343.99      324.42     53.57 o 
  -2  13   5      273.56      370.09     44.87 o 
  -1  13   5        4.16      -17.82     22.60 o 
   0  13   5       78.85       41.30     33.14 o 
   1  13   5       57.54       30.47     26.48 o 
   2  13   5      134.33       96.66     37.94 o 
   3  13   5        8.55      -20.57     22.39 o 
 -15   0   6       24.61       -9.04     35.58 o 
 -14   0   6      548.02      731.36     68.10 o 
 -13   0   6      171.95      114.54     37.51 o 
 -12   0   6       28.69      -20.60     25.96 o 
 -11   0   6      987.29     1029.96     56.46 o 
 -10   0   6      102.44       76.39     30.66 o 
  -9   0   6      715.86      630.02     60.17 o 
  -8   0   6       68.27       65.59     24.56 o 
  -7   0   6     2413.00     2383.80     48.44 o 
  -6   0   6     1592.09     1535.69     38.19 o 
  -5   0   6       94.42       91.98     16.82 o 
  -4   0   6     3864.13     3855.39    113.11 o 
  -3   0   6      683.28      662.34     20.80 o 
  -2   0   6       99.19       -6.03     26.32 o 
  -1   0   6      149.38      292.58     45.35 o 
   0   0   6     7814.94     7992.19    170.01 o 
   1   0   6     4965.94     5079.96     73.30 o 
   2   0   6      159.74      148.68     22.18 o 
   3   0   6     4783.55     4822.31     85.65 o 
   4   0   6      485.85      444.45     35.08 o 
   5   0   6     1904.28     1806.43     60.17 o 
   6   0   6     1950.54     1945.55     65.47 o 
   7   0   6       74.01       45.05     30.54 o 
   8   0   6     1077.66     1162.24     93.03 o 
   9   0   6      197.09      156.21     37.94 o 
  10   0   6     1026.26      959.38     81.14 o 
  11   0   6     4509.13     4082.11    165.69 o 
  12   0   6      147.94      171.12     59.62 o 
  13   0   6      311.81      429.17     81.30 o 
 -15   1   6      117.66      100.86     45.26 o 
 -14   1   6        8.00       17.96     22.72 o 
 -13   1   6      167.42      163.88     28.61 o 
 -12   1   6      474.45      467.88     36.78 o 
 -11   1   6       24.70       24.19     19.30 o 
 -10   1   6      518.49      589.91     36.33 o 
  -9   1   6        7.38       13.95     15.09 o 
  -8   1   6      147.96      117.13     19.16 o 
  -7   1   6      706.13      691.99     20.21 o 
  -6   1   6       21.63       -3.57      8.68 o 
  -5   1   6      291.84      300.00     28.40 o 
  -4   1   6      520.26      558.75     16.52 o 
  -3   1   6      864.01      849.51     19.55 o 
  -2   1   6     4330.65     4590.68     54.60 o 
  -1   1   6       35.78      142.68     13.64 o 
   0   1   6       93.95       61.88     13.82 o 
   1   1   6        4.36       -3.76      8.05 o 
   2   1   6     6102.65     6014.01     65.62 o 
   3   1   6        8.31       25.78     12.58 o 
   4   1   6      614.69      549.63     26.66 o 
   5   1   6      266.05      295.62     25.32 o 
   6   1   6      167.16      155.16     23.28 o 
   7   1   6      335.09      428.76     48.48 o 
   8   1   6        3.09      -24.88     19.07 o 
   9   1   6        6.61      -26.89     17.93 o 
  10   1   6      610.27      740.14     63.35 o 
  11   1   6        5.11       32.75     31.98 o 
  12   1   6      134.48      139.56     56.39 o 
  13   1   6       15.55       15.29     30.69 o 
 -15   2   6        9.27       15.66     22.74 o 
 -14   2   6       96.01       87.51     27.48 o 
 -13   2   6      118.09       86.63     25.07 o 
 -12   2   6       93.63       55.09     22.30 o 
 -11   2   6        1.79      -19.79     16.66 o 
 -10   2   6       60.38       59.71     20.78 o 
  -9   2   6      782.87      734.62     31.74 o 
  -8   2   6        2.75      -18.37     13.41 o 
  -7   2   6     3462.31     3420.44     41.71 o 
  -6   2   6      761.63      739.98     20.24 o 
  -5   2   6      566.17      478.66     17.88 o 
  -4   2   6     2818.45     2817.35     36.71 o 
  -3   2   6      113.65      132.61     15.43 o 
  -2   2   6      421.90      531.55     15.83 o 
  -1   2   6      564.15      669.82     15.86 o 
   0   2   6     1352.77     1505.28     19.57 o 
   1   2   6     1208.06     1199.21     25.51 o 
   2   2   6        0.57        2.55     12.82 o 
   3   2   6       55.09       31.96     12.60 o 
   4   2   6     2708.16     2789.47     48.72 o 
   5   2   6        4.82       11.76     15.32 o 
   6   2   6     1233.11     1200.17     38.39 o 
   7   2   6       60.64       74.93     21.70 o 
   8   2   6      735.72      704.65     36.53 o 
   9   2   6       25.40       10.28     20.77 o 
  10   2   6      692.28      713.54     55.88 o 
  11   2   6      171.15      235.75     55.28 o 
  12   2   6       55.21       25.50     30.49 o 
  13   2   6       73.63       87.32     35.19 o 
 -15   3   6      279.96      358.05     90.38 o 
 -14   3   6       29.64       11.58     21.56 o 
 -13   3   6      637.16      631.81     88.29 o 
 -12   3   6      614.27      604.30     40.48 o 
 -11   3   6       19.90        6.77     18.32 o 
 -10   3   6      631.21      696.31     38.63 o 
  -9   3   6       23.64        5.94     17.68 o 
  -8   3   6     2421.70     2389.25     50.85 o 
  -7   3   6     4279.27     4146.65     47.60 o 
  -6   3   6     3868.82     3719.72     47.40 o 
  -5   3   6     1979.71     1730.01     31.27 o 
  -4   3   6      171.11      171.65     14.27 o 
  -3   3   6     3104.50     2761.01     43.84 o 
  -2   3   6     1448.36     1336.97     24.45 o 
  -1   3   6      161.79      243.27     19.31 o 
   0   3   6     8186.51     8005.85     60.81 o 
   1   3   6       74.41       89.10     14.08 o 
   2   3   6     3611.33     3365.87     48.60 o 
   3   3   6     1031.99      899.50     28.38 o 
   4   3   6      908.23      738.24     28.28 o 
   5   3   6     1798.18     1630.70     62.23 o 
   6   3   6       20.72        9.95     17.52 o 
   7   3   6     2185.85     2179.22     51.32 o 
   8   3   6      356.52      352.41     31.47 o 
   9   3   6      474.02      587.58     38.87 o 
  10   3   6      597.38      704.50     56.28 o 
  11   3   6      132.86      115.59     38.81 o 
  12   3   6      128.97      223.14     44.15 o 
 -14   4   6       24.11       14.26     26.18 o 
 -13   4   6        3.77      -12.46     21.21 o 
 -12   4   6      224.31      249.63     30.75 o 
 -11   4   6      138.37      114.00     24.61 o 
 -10   4   6       59.86       30.50     19.24 o 
  -9   4   6       16.28       -8.98     16.46 o 
  -8   4   6     1048.73     1010.39     34.73 o 
  -7   4   6      112.87      126.64     14.78 o 
  -6   4   6      247.72      253.21     21.60 o 
  -5   4   6     1266.12     1305.82     32.77 o 
  -4   4   6      318.84      352.87     48.95 o 
  -3   4   6       83.99       80.56     12.08 o 
  -2   4   6      188.94      150.95     13.68 o 
  -1   4   6     1493.79     1415.32     28.14 o 
   0   4   6     1029.14     1088.70     22.01 o 
   1   4   6      972.71      878.48     25.82 o 
   2   4   6       51.55       44.35     13.48 o 
   3   4   6      568.31      572.69     25.35 o 
   4   4   6       18.99        5.69     14.77 o 
   5   4   6       51.48       21.02     17.40 o 
   6   4   6        2.12       -6.28     15.57 o 
   7   4   6        5.62      -21.33     16.33 o 
   8   4   6     1215.94     1287.26     42.90 o 
   9   4   6       27.39       15.55     19.81 o 
  10   4   6       54.84       64.04     34.40 o 
  11   4   6      145.11      186.47     69.67 o 
  12   4   6        0.62       14.41     31.58 o 
 -14   5   6       30.40       31.72     52.39 o 
 -13   5   6       57.25        8.01     33.56 o 
 -12   5   6       85.29       86.34     28.46 o 
 -11   5   6       16.88      -10.37     16.91 o 
 -10   5   6       67.49       54.71     20.47 o 
  -9   5   6      261.35      322.82     34.46 o 
  -8   5   6      590.39      590.84     30.94 o 
  -7   5   6        4.59       -0.54     12.10 o 
  -6   5   6      223.87      220.48     21.29 o 
  -5   5   6     1010.02      963.27     30.04 o 
  -4   5   6      414.64      445.04     25.44 o 
  -3   5   6      100.47      130.85     14.58 o 
  -2   5   6      758.30      781.43     30.07 o 
  -1   5   6      326.39      329.73     31.34 o 
   0   5   6     1393.64     1314.17     25.51 o 
   1   5   6      155.37      133.36     16.61 o 
   2   5   6     1073.99     1162.16     36.16 o 
   3   5   6       94.46      148.58     20.26 o 
   4   5   6      363.69      374.49     27.51 o 
   5   5   6      339.12      296.24     27.13 o 
   6   5   6     1084.07     1048.57     38.83 o 
   7   5   6       35.81       28.55     19.09 o 
   8   5   6     1157.49     1109.77     40.84 o 
   9   5   6      130.12      154.07     30.67 o 
  10   5   6       21.45       60.96     32.48 o 
  11   5   6        6.76       -0.41     32.14 o 
  12   5   6      213.54      295.38     51.32 o 
 -13   6   6       20.97       11.29     26.14 o 
 -12   6   6       50.99       51.79     27.69 o 
 -11   6   6      395.12      429.69     48.56 o 
 -10   6   6        7.86      -22.79     15.49 o 
  -9   6   6      326.01      393.43     31.59 o 
  -8   6   6       38.38       42.79     18.64 o 
  -7   6   6     1365.58     1412.56     40.28 o 
  -6   6   6      983.75     1026.92     34.92 o 
  -5   6   6       38.60        4.30     14.49 o 
  -4   6   6      882.03      886.46     25.54 o 
  -3   6   6       71.20       61.68     13.50 o 
  -2   6   6     1439.12     1603.90     44.10 o 
  -1   6   6     1957.82     1932.92     39.27 o 
   0   6   6      387.92      406.12     28.32 o 
   1   6   6     2669.57     2536.14     87.19 o 
   2   6   6        1.68      -12.68     13.50 o 
   3   6   6     2425.24     2410.54     50.36 o 
   4   6   6     1078.11     1074.58     36.35 o 
   5   6   6      888.26      841.86     40.70 o 
   6   6   6      295.18      255.66     28.16 o 
   7   6   6      115.41       94.57     21.73 o 
   8   6   6     1261.34     1299.50     44.42 o 
   9   6   6      181.68      242.65     29.44 o 
  10   6   6      122.09      185.18     43.72 o 
  11   6   6      556.53      690.65     81.89 o 
 -13   7   6        0.39      -20.68     25.16 o 
 -12   7   6       66.34       46.89     29.01 o 
 -11   7   6        0.65      -26.69     21.07 o 
 -10   7   6      121.31      102.56     27.74 o 
  -9   7   6      128.02       95.95     27.22 o 
  -8   7   6      657.71      668.58     71.43 o 
  -7   7   6       21.59       12.21     16.90 o 
  -6   7   6       73.01       41.28     18.22 o 
  -5   7   6      598.20      610.65     36.64 o 
  -4   7   6       84.33      104.63     16.39 o 
  -3   7   6      753.24      710.19     24.36 o 
  -2   7   6       13.47       13.09     14.51 o 
  -1   7   6      240.13      247.68     22.29 o 
   0   7   6      426.43      458.78     28.62 o 
   1   7   6        0.87       -2.58     12.64 o 
   2   7   6      550.84      547.78     30.68 o 
   3   7   6     1037.19     1030.21     42.43 o 
   4   7   6       38.37       46.74     25.57 o 
   5   7   6     1037.90     1057.10     38.71 o 
   6   7   6      139.44      133.77     24.53 o 
   7   7   6       42.51       49.16     20.95 o 
   8   7   6      178.46      173.99     26.81 o 
   9   7   6       55.33       49.83     26.80 o 
  10   7   6      119.67      140.74     41.93 o 
  11   7   6        0.35       14.86     32.14 o 
 -12   8   6       24.35       16.51     26.03 o 
 -11   8   6      143.44      111.65     30.64 o 
 -10   8   6        8.67      -12.11     22.10 o 
  -9   8   6       68.89       77.79     28.99 o 
  -8   8   6      145.09      107.32     29.01 o 
  -7   8   6      474.13      490.48     70.00 o 
  -6   8   6      534.15      579.63     32.26 o 
  -5   8   6      251.94      317.69     25.21 o 
  -4   8   6        7.02       -1.89     13.61 o 
  -3   8   6      142.74      144.85     19.05 o 
  -2   8   6       18.71       -8.26     16.52 o 
  -1   8   6      402.30      384.28     36.82 o 
   0   8   6      138.82      115.75     24.31 o 
   1   8   6      126.61      120.79     19.61 o 
   2   8   6        1.61       -6.96     14.48 o 
   3   8   6     1079.95     1029.21     43.77 o 
   4   8   6        9.87      -15.83     18.09 o 
   5   8   6        5.11      -18.65     16.21 o 
   6   8   6      612.19      667.86     36.27 o 
   7   8   6       60.05       61.14     23.09 o 
   8   8   6       52.69       73.04     23.86 o 
   9   8   6       11.88       -5.15     22.25 o 
  10   8   6      122.57       98.34     29.10 o 
 -11   9   6        0.23       -9.00     24.45 o 
 -10   9   6      312.53      246.88     38.85 o 
  -9   9   6       48.80       29.60     32.52 o 
  -8   9   6      480.49      517.55     58.11 o 
  -7   9   6      270.74      293.50     47.52 o 
  -6   9   6       90.31      111.14     20.31 o 
  -5   9   6      179.15      193.58     30.16 o 
  -4   9   6      117.18      124.26     21.85 o 
  -3   9   6      875.32      871.92     40.29 o 
  -2   9   6      214.29      280.15     32.32 o 
  -1   9   6      143.39      172.46     27.13 o 
   0   9   6      697.26      703.15     38.91 o 
   1   9   6       92.83       74.97     22.76 o 
   2   9   6      929.51      998.71     36.22 o 
   3   9   6      456.95      482.38     33.57 o 
   4   9   6       35.19       14.10     20.64 o 
   5   9   6      182.64      221.73     32.66 o 
   6   9   6      218.08      266.46     38.66 o 
   7   9   6     1020.48     1166.80     46.19 o 
   8   9   6      205.10      234.54     31.33 o 
   9   9   6      220.35      234.89     37.79 o 
 -10  10   6       16.64      -52.16     46.38 o 
  -9  10   6       27.00       34.98     27.91 o 
  -8  10   6        0.20      -12.56     25.58 o 
  -7  10   6       26.85       37.80     22.85 o 
  -6  10   6       76.45      114.92     23.20 o 
  -5  10   6       86.02       71.90     20.62 o 
  -4  10   6       14.85       -1.40     16.69 o 
  -3  10   6      131.97      102.43     51.08 o 
  -2  10   6      290.37      307.82     33.64 o 
  -1  10   6       56.90       46.98     21.23 o 
   0  10   6      231.11      229.33     31.63 o 
   1  10   6       93.41       68.21     24.04 o 
   2  10   6        2.61      -21.69     14.46 o 
   3  10   6        4.35      -10.96     16.22 o 
   4  10   6       51.95       17.51     24.63 o 
   5  10   6       24.91       19.96     25.07 o 
   6  10   6        0.48       16.60     23.48 o 
   7  10   6       93.23       71.99     25.32 o 
   8  10   6      235.89      262.50     32.44 o 
  -9  11   6        3.18      -44.42     29.62 o 
  -8  11   6       45.48       69.93     36.95 o 
  -7  11   6       72.07       63.88     30.04 o 
  -6  11   6       29.03      -11.48     20.56 o 
  -5  11   6      107.62       45.97     21.00 o 
  -4  11   6      531.01      467.72     42.47 o 
  -3  11   6     1037.32     1001.52     87.98 o 
  -2  11   6      140.18      103.33     27.20 o 
  -1  11   6       83.65       75.81     25.21 o 
   0  11   6      161.42      166.48     31.14 o 
   1  11   6        1.28      -22.98     18.88 o 
   2  11   6       19.97        3.35     22.21 o 
   3  11   6        0.69      -24.54     16.36 o 
   4  11   6       47.95       27.53     21.10 o 
   5  11   6       15.67        8.70     20.45 o 
   6  11   6        0.11      -17.50     24.06 o 
  -7  12   6       32.47       28.33     27.51 o 
  -6  12   6        7.60        4.16     29.63 o 
  -5  12   6       95.79      106.15     38.38 o 
  -4  12   6      403.87      365.25     41.85 o 
  -3  12   6       55.63       54.07     29.34 o 
  -2  12   6      248.64      306.20     58.81 o 
  -1  12   6       66.40       46.12     24.58 o 
   0  12   6       16.33       11.02     21.14 o 
   1  12   6      270.70      267.15     37.31 o 
   2  12   6       34.95       20.51     24.31 o 
   3  12   6      178.09      279.54     43.69 o 
   4  12   6       54.61       59.39     23.36 o 
  -3  13   6        4.61       -9.22     37.10 o 
  -2  13   6        4.38      -32.35     21.57 o 
  -1  13   6       47.13       55.57     28.33 o 
   0  13   6        5.26      -28.53     22.41 o 
   1  13   6       22.24        0.91     25.58 o 
 -15   1   7       36.82        4.95     25.00 o 
 -14   1   7       44.19       36.49     24.47 o 
 -13   1   7      297.46      395.14     36.71 o 
 -12   1   7      784.96      744.74     37.97 o 
 -11   1   7      237.03      276.36     29.00 o 
 -10   1   7      566.93      559.32     32.28 o 
  -9   1   7        3.20       -1.81     15.34 o 
  -8   1   7     1251.61     1166.93     35.38 o 
  -7   1   7       36.47       32.61     11.15 o 
  -6   1   7     3246.00     3272.07     40.54 o 
  -5   1   7     3740.04     3729.60     43.78 o 
  -4   1   7     1463.95     1493.70     24.32 o 
  -3   1   7     5017.10     4588.09     43.15 o 
  -2   1   7      852.85      771.82     24.88 o 
  -1   1   7     1587.04     1544.12     30.02 o 
   0   1   7     2282.13     2174.75     40.84 o 
   1   1   7     1305.18     1275.71     25.52 o 
   2   1   7      878.97      743.42     31.38 o 
   3   1   7      783.63      764.35     26.83 o 
   4   1   7     2178.19     2184.60     45.15 o 
   5   1   7     1648.38     1591.81     41.89 o 
   6   1   7      283.98      321.36     29.02 o 
   7   1   7     1549.28     1488.50     44.98 o 
   8   1   7      321.80      314.53     31.15 o 
   9   1   7     1453.00     1472.96     47.92 o 
  10   1   7      287.98      375.57     49.39 o 
  11   1   7      416.18      417.91     78.01 o 
  12   1   7      136.33      222.80     45.41 o 
 -14   2   7      330.59      362.37     54.24 o 
 -13   2   7      104.22       88.86     29.40 o 
 -12   2   7       34.15       10.78     19.25 o 
 -11   2   7      262.42      301.62     51.00 o 
 -10   2   7      234.19      251.14     27.43 o 
  -9   2   7      314.19      401.77     36.34 o 
  -8   2   7       11.30        2.31     14.40 o 
  -7   2   7      465.33      491.10     21.94 o 
  -6   2   7      495.60      498.24     18.98 o 
  -5   2   7     1198.17     1089.11     25.16 o 
  -4   2   7      506.50      470.20     17.02 o 
  -3   2   7     4301.52     4478.03     40.25 o 
  -2   2   7      401.44      308.92     33.74 o 
  -1   2   7      162.95      174.63     18.47 o 
   0   2   7     3865.67     3984.25     62.44 o 
   1   2   7     3754.26     3502.91     57.18 o 
   2   2   7      866.99      861.57     27.95 o 
   3   2   7     2678.24     2616.11     46.01 o 
   4   2   7      418.39      544.10     38.01 o 
   5   2   7      137.24      148.08     22.28 o 
   6   2   7      582.73      639.66     60.96 o 
   7   2   7      200.32      246.50     53.54 o 
   8   2   7       17.67       23.11     27.81 o 
   9   2   7       81.69      104.36     25.17 o 
  10   2   7      608.64      722.34     61.85 o 
  11   2   7       69.70       76.61     33.85 o 
  12   2   7        9.18       10.42     27.35 o 
 -14   3   7        1.10       -6.11     27.45 o 
 -13   3   7        3.00       -3.56     20.45 o 
 -12   3   7        0.10      -18.30     18.41 o 
 -11   3   7        3.37      -15.46     17.30 o 
 -10   3   7      187.71      124.37     22.81 o 
  -9   3   7        0.88      -16.28     15.47 o 
  -8   3   7        8.91      -22.39     14.93 o 
  -7   3   7        9.40       -7.62     11.12 o 
  -6   3   7       10.41        3.14     11.39 o 
  -5   3   7      479.69      505.69     20.15 o 
  -4   3   7      275.66      325.75     23.09 o 
  -3   3   7      191.28      227.82     13.45 o 
  -2   3   7      465.74      474.17     23.26 o 
  -1   3   7      357.38      343.28     23.11 o 
   0   3   7      828.08      811.70     21.99 o 
   1   3   7      630.75      675.80     22.15 o 
   2   3   7        0.03      -15.63     10.42 o 
   3   3   7      187.62      277.67     22.55 o 
   4   3   7       21.75       32.33     15.42 o 
   5   3   7      166.40      197.68     24.35 o 
   6   3   7      290.49      337.89     31.24 o 
   7   3   7      180.60      214.71     27.67 o 
   8   3   7      109.04       97.43     23.58 o 
   9   3   7      144.57      112.39     25.82 o 
  10   3   7      293.76      235.95     42.73 o 
  11   3   7      172.59      217.85     44.66 o 
  12   3   7       20.62      105.16     36.52 o 
 -14   4   7      173.86      145.80     32.98 o 
 -13   4   7       45.06       19.51     23.62 o 
 -12   4   7       77.29      104.35     27.99 o 
 -11   4   7       47.06       61.87     21.36 o 
 -10   4   7        9.42        0.35     16.63 o 
  -9   4   7     1483.86     1431.32     52.29 o 
  -8   4   7      415.94      445.05     31.41 o 
  -7   4   7     1265.64     1237.82     28.72 o 
  -6   4   7      613.36      558.87     23.08 o 
  -5   4   7      354.12      351.77     21.42 o 
  -4   4   7     1650.82     1586.45     36.68 o 
  -3   4   7      543.02      548.19     17.27 o 
  -2   4   7     1178.34     1052.72     24.78 o 
  -1   4   7     1144.01     1171.89     28.09 o 
   0   4   7     1097.27     1047.17     27.49 o 
   1   4   7      863.51      894.13     27.07 o 
   2   4   7       28.48       25.49     13.78 o 
   3   4   7     3050.50     2998.75     59.64 o 
   4   4   7      114.19      124.76     20.94 o 
   5   4   7       28.14       19.26     21.68 o 
   6   4   7     1973.34     1932.83     49.25 o 
   7   4   7       68.81       63.90     21.02 o 
   8   4   7      215.16      271.59     30.48 o 
   9   4   7      138.86       76.03     37.45 o 
  10   4   7      484.67      534.61     53.68 o 
  11   4   7      110.29      130.18     39.10 o 
 -13   5   7      143.89      192.29     44.02 o 
 -12   5   7       66.39       83.99     27.35 o 
 -11   5   7      144.21      151.48     26.14 o 
 -10   5   7      116.03       86.85     24.50 o 
  -9   5   7       29.52       18.95     17.75 o 
  -8   5   7     4688.60     4615.50     85.70 o 
  -7   5   7        0.87        1.98     13.71 o 
  -6   5   7      278.15      350.21     23.80 o 
  -5   5   7      655.25      645.99     24.28 o 
  -4   5   7      401.49      411.03     22.57 o 
  -3   5   7     1410.51     1353.45     26.59 o 
  -2   5   7        1.76      -15.96     10.64 o 
  -1   5   7     1706.70     1695.46     32.53 o 
   0   5   7     2171.01     2138.50     36.74 o 
   1   5   7      638.09      634.47     22.50 o 
   2   5   7     1907.69     1767.93     42.11 o 
   3   5   7      298.38      337.13     26.19 o 
   4   5   7       65.20       67.85     19.55 o 
   5   5   7       11.10      -13.68     19.78 o 
   6   5   7      802.13      847.49     36.74 o 
   7   5   7     3173.83     3022.86     78.75 o 
   8   5   7       49.42       10.98     20.59 o 
   9   5   7      845.01      921.40     43.65 o 
  10   5   7      370.69      418.21     43.47 o 
  11   5   7       96.97      131.00     80.47 o 
 -13   6   7        3.43      -17.48     28.77 o 
 -12   6   7        7.35      -21.24     41.38 o 
 -11   6   7        4.11      -16.48     22.26 o 
 -10   6   7       59.22       55.33     21.89 o 
  -9   6   7      105.52       75.85     22.20 o 
  -8   6   7      181.67      166.30     23.89 o 
  -7   6   7        6.55      -14.60     19.52 o 
  -6   6   7      757.33      714.39     31.26 o 
  -5   6   7      152.53      124.47     24.91 o 
  -4   6   7      818.30      725.72     23.89 o 
  -3   6   7      204.77      243.52     22.63 o 
  -2   6   7        1.95       -6.33     13.07 o 
  -1   6   7      201.30      206.68     21.52 o 
   0   6   7      199.78      241.96     26.04 o 
   1   6   7       39.31       33.08     13.07 o 
   2   6   7      399.28      409.16     31.91 o 
   3   6   7      209.67      211.52     24.32 o 
   4   6   7      354.85      397.00     31.44 o 
   5   6   7      306.46      337.59     31.34 o 
   6   6   7      560.22      621.15     38.53 o 
   7   6   7      462.55      560.85     38.90 o 
   8   6   7       53.11        9.40     22.63 o 
   9   6   7        0.15       -8.89     21.00 o 
  10   6   7        0.02       19.59     30.03 o 
  11   6   7        0.26       33.94     33.37 o 
 -12   7   7       68.19       14.03     27.78 o 
 -11   7   7       41.90      -11.80     26.93 o 
 -10   7   7      120.72      131.02     57.83 o 
  -9   7   7       79.84       69.76     22.89 o 
  -8   7   7     1602.07     1595.32     53.54 o 
  -7   7   7       55.80       82.83     26.71 o 
  -6   7   7      157.92      144.08     22.98 o 
  -5   7   7       78.21       63.39     16.27 o 
  -4   7   7      179.57      239.39     22.22 o 
  -3   7   7     1343.97     1340.63     37.49 o 
  -2   7   7      198.07      185.59     21.70 o 
  -1   7   7      998.42     1021.44     38.26 o 
   0   7   7     1236.50     1168.83     67.59 o 
   1   7   7      347.74      393.62     27.43 o 
   2   7   7     2563.96     2591.41     46.28 o 
   3   7   7       35.28       26.04     18.48 o 
   4   7   7      164.88      168.65     24.84 o 
   5   7   7        1.66        2.30     18.79 o 
   6   7   7      362.28      404.87     44.64 o 
   7   7   7     1140.54     1106.39     42.83 o 
   8   7   7        4.84        0.39     19.38 o 
   9   7   7      275.59      293.59     60.14 o 
  10   7   7      161.64      252.06     38.25 o 
 -12   8   7       50.88       35.39     33.86 o 
 -11   8   7       99.73       32.59     38.79 o 
 -10   8   7       73.36       67.32     40.99 o 
  -9   8   7      394.70      274.86     43.23 o 
  -8   8   7        0.30      -25.01     24.13 o 
  -7   8   7      134.21      166.93     42.43 o 
  -6   8   7      906.05      858.85     33.61 o 
  -5   8   7      416.80      469.42     43.26 o 
  -4   8   7       37.47       41.88     15.77 o 
  -3   8   7      262.81      272.99     32.72 o 
  -2   8   7      536.55      576.71     42.41 o 
  -1   8   7       67.91       81.69     22.93 o 
   0   8   7      724.85      765.17     36.94 o 
   1   8   7      552.15      653.34     38.95 o 
   2   8   7      525.91      544.12     31.45 o 
   3   8   7      834.28      843.36     62.37 o 
   4   8   7      293.37      255.46     28.08 o 
   5   8   7        1.89      -19.38     20.24 o 
   6   8   7      105.92      117.12     25.04 o 
   7   8   7      201.97      189.46     28.27 o 
   8   8   7      172.12      173.64     34.49 o 
   9   8   7       97.52      173.29     44.89 o 
 -11   9   7        0.12       -9.32     30.72 o 
 -10   9   7       70.38       37.91     33.32 o 
  -9   9   7       16.38      -37.04     24.69 o 
  -8   9   7        5.33        9.98     27.01 o 
  -7   9   7       28.63        5.59     46.50 o 
  -6   9   7       81.80       71.63     31.23 o 
  -5   9   7      454.91      584.54     55.06 o 
  -4   9   7        2.75        1.35     21.43 o 
  -3   9   7       10.51        6.50     21.96 o 
  -2   9   7       42.83       15.37     31.45 o 
  -1   9   7        8.39      -10.85     23.35 o 
   0   9   7       38.78       23.23     30.38 o 
   1   9   7       27.38       11.34     20.28 o 
   2   9   7       26.96        4.81     16.14 o 
   3   9   7        2.12       -2.28     17.31 o 
   4   9   7      116.66       70.44     27.23 o 
   5   9   7       86.94       62.89     27.74 o 
   6   9   7        0.00      -11.75     24.58 o 
   7   9   7        0.01      -13.88     33.30 o 
   8   9   7        3.60       21.66     33.17 o 
  -9  10   7      231.91      307.03     81.83 o 
  -8  10   7       38.08      -32.70     43.80 o 
  -7  10   7      198.96      211.11     33.99 o 
  -6  10   7      346.83      377.72     36.30 o 
  -5  10   7      289.65      377.38     37.23 o 
  -4  10   7       70.48       73.63     28.10 o 
  -3  10   7        6.71       -8.45     23.51 o 
  -2  10   7      372.26      586.72     54.38 o 
  -1  10   7       94.55       65.92     29.01 o 
   0  10   7       41.81       28.13     28.32 o 
   1  10   7       45.14       54.03     29.60 o 
   2  10   7       24.15      -26.01     26.04 o 
   3  10   7       31.99       35.88     31.94 o 
   4  10   7      221.98      187.06     58.49 o 
   5  10   7       93.29       92.55     30.24 o 
   6  10   7      154.13      250.81     48.16 o 
   7  10   7       14.53       28.88     34.44 o 
  -8  11   7      166.92      187.27     43.39 o 
  -7  11   7       75.51      127.21     38.09 o 
  -6  11   7      117.84      200.36     53.76 o 
  -5  11   7      180.66      285.06     48.44 o 
  -4  11   7       22.94       23.38     37.95 o 
  -3  11   7       98.92      114.90     34.13 o 
  -2  11   7        1.00       30.23     45.57 o 
  -1  11   7      114.45      118.97     44.73 o 
   0  11   7      132.31       95.69     35.99 o 
   1  11   7       50.60       -8.67     27.37 o 
   2  11   7      133.76      158.73     40.24 o 
   3  11   7       38.79       34.52     31.56 o 
   4  11   7      137.43       64.11     36.96 o 
   5  11   7       67.63       38.45     33.57 o 
  -5  12   7        2.40        7.57     28.17 o 
  -4  12   7       54.49       39.63     30.45 o 
  -3  12   7       21.01        3.78     24.90 o 
  -2  12   7        0.32        9.26     24.69 o 
  -1  12   7       42.05       23.42     49.61 o 
   0  12   7       11.67      -18.47     26.20 o 
   1  12   7       42.28       -5.33     33.99 o 
   2  12   7       26.10       -5.19     30.58 o 
   3  12   7        2.89        4.82     33.36 o 
 -14   0   8      595.53      537.11     94.22 o 
 -13   0   8      529.02      583.45     93.15 o 
 -12   0   8      436.80      473.53     83.84 o 
 -11   0   8       42.04       -9.32     43.37 o 
 -10   0   8      210.89      262.41     61.32 o 
  -9   0   8      997.94      900.48     76.54 o 
  -8   0   8      100.67       60.01     44.48 o 
  -7   0   8     1587.33     1510.36     56.69 o 
  -6   0   8       61.09       20.64     24.93 o 
  -5   0   8     1013.78      937.27     65.05 o 
  -4   0   8     4753.25     4674.12    137.39 o 
  -3   0   8      187.63      190.27     52.56 o 
  -2   0   8     2190.06     1999.91     93.63 o 
  -1   0   8      350.58      233.99     53.31 o 
   0   0   8     2607.77     2504.48    109.96 o 
   1   0   8      642.62      706.33     78.17 o 
   2   0   8      499.19      594.74     75.31 o 
   3   0   8     2778.55     2729.19    119.39 o 
   4   0   8        0.30       19.70     46.06 o 
   5   0   8     2066.75     2206.35    113.88 o 
   6   0   8     1033.79      962.95     89.78 o 
   7   0   8       70.82       26.16     52.64 o 
   8   0   8     2395.04     2132.30    118.32 o 
   9   0   8       50.82      -14.23     54.90 o 
 -14   1   8        2.53      -20.01     35.60 o 
 -13   1   8      169.57       90.23     40.01 o 
 -12   1   8       16.64       -5.54     35.66 o 
 -11   1   8      179.74      198.81     42.28 o 
 -10   1   8        1.41        2.57     24.18 o 
  -9   1   8      116.02      169.29     37.40 o 
  -8   1   8       31.03       73.24     27.23 o 
  -7   1   8       91.10      101.54     20.31 o 
  -6   1   8      150.67      115.84     23.08 o 
  -5   1   8      241.01      244.44     42.32 o 
  -4   1   8      138.77      123.91     30.46 o 
  -3   1   8     1324.77     1185.14     59.86 o 
  -2   1   8      702.20      753.45     45.03 o 
  -1   1   8     2731.85     2662.77    110.02 o 
   0   1   8      822.29      782.55     47.45 o 
   1   1   8      883.79      951.46     52.73 o 
   2   1   8     1118.97     1268.22     59.92 o 
   3   1   8       89.62      139.52     43.19 o 
   4   1   8        2.19       -6.61     29.00 o 
   5   1   8      222.24      265.86     49.85 o 
   6   1   8     1061.51      975.12     46.81 o 
   7   1   8       10.70       11.55     25.46 o 
   8   1   8       58.06       21.86     26.19 o 
   9   1   8      229.96      268.79     44.71 o 
 -14   2   8      151.91      157.54     48.58 o 
 -13   2   8       39.13       29.18     36.17 o 
 -12   2   8       17.85        7.63     30.55 o 
 -11   2   8      163.35      122.95     37.10 o 
 -10   2   8       10.87      -17.49     26.52 o 
  -9   2   8      401.38      443.32    138.97 o 
  -8   2   8      239.48      351.60     46.77 o 
  -7   2   8      231.90      249.77     31.51 o 
  -6   2   8        4.77      -11.56     19.21 o 
  -5   2   8     1914.82     1854.29     49.71 o 
  -4   2   8      108.59      129.21     24.00 o 
  -3   2   8       79.60       98.88     28.73 o 
  -2   2   8      304.93      298.48     37.64 o 
  -1   2   8      595.84      674.97     51.00 o 
   0   2   8      159.85      156.26     34.43 o 
   1   2   8       26.99       30.46     28.26 o 
   2   2   8        5.36       -0.04     26.50 o 
   3   2   8      109.91       75.24     34.57 o 
   4   2   8      410.87      506.22     53.81 o 
   5   2   8     1738.14     1765.36     56.97 o 
   6   2   8     2883.10     2647.28     69.69 o 
   7   2   8       21.15      -23.74     28.03 o 
   8   2   8      897.57      914.53     58.42 o 
   9   2   8      193.03      212.76     68.32 o 
  10   2   8      207.08      287.66     62.43 o 
  11   2   8       23.14       70.04     44.00 o 
 -14   3   8       41.24        1.27     33.44 o 
 -13   3   8      282.94      396.58     56.32 o 
 -12   3   8       34.29        5.06     32.39 o 
 -11   3   8      289.07      363.47     51.18 o 
 -10   3   8      627.27      679.93     60.64 o 
  -9   3   8      308.88      363.16     46.40 o 
  -8   3   8     1567.31     1567.91     98.90 o 
  -7   3   8      196.70      214.96     24.93 o 
  -6   3   8      331.85      364.45     49.30 o 
  -5   3   8       63.14       54.07     20.95 o 
  -4   3   8      350.12      412.57     34.31 o 
  -3   3   8     2350.95     2534.44     58.57 o 
  -2   3   8       62.73       51.40     27.10 o 
  -1   3   8     4765.06     4789.27    103.31 o 
   0   3   8       48.80       37.31     28.63 o 
   1   3   8     1001.92      971.88     83.24 o 
   2   3   8     1378.66     1301.94     89.15 o 
   3   3   8      194.96      239.03     30.76 o 
   4   3   8        8.38       -1.61     23.75 o 
   5   3   8      187.75      258.41     35.60 o 
   6   3   8     4563.87     4471.39    105.58 o 
   7   3   8      721.87      794.13     50.39 o 
   8   3   8      299.27      296.39     39.34 o 
   9   3   8     1336.20     1294.23     56.08 o 
  10   3   8        7.78      -15.22     45.09 o 
  11   3   8      167.04      273.39     66.75 o 
 -13   4   8        2.09      -41.55     30.62 o 
 -12   4   8       70.20       50.99     34.94 o 
 -11   4   8       30.54       52.50     33.17 o 
 -10   4   8        0.46      -35.23     23.49 o 
  -9   4   8     1128.73     1012.08     42.97 o 
  -8   4   8     1015.05      978.45     41.08 o 
  -7   4   8     1712.44     1682.66     48.63 o 
  -6   4   8      786.92      776.00     33.43 o 
  -5   4   8       11.19        7.49     13.68 o 
  -4   4   8       30.85       18.09     19.54 o 
  -3   4   8       15.96        8.93     17.70 o 
  -2   4   8      136.38      144.50     24.53 o 
  -1   4   8      252.06      260.55     28.99 o 
   0   4   8      827.48      894.84    117.39 o 
   1   4   8      210.45      205.08     27.96 o 
   2   4   8       70.45       83.49     25.83 o 
   3   4   8      502.44      608.06     42.58 o 
   4   4   8     2580.02     2430.36     63.81 o 
   5   4   8      364.62      394.27     40.11 o 
   6   4   8       38.29       64.95     28.24 o 
   7   4   8      113.73       77.55     46.43 o 
   8   4   8      318.20      361.73     42.76 o 
   9   4   8       47.04       19.30     36.67 o 
  10   4   8       11.91       19.24     34.61 o 
  11   4   8       30.93       41.30     50.90 o 
 -13   5   8       64.30       84.19     57.24 o 
 -12   5   8       99.89       68.17     33.10 o 
 -11   5   8      224.34      283.68     47.80 o 
 -10   5   8      385.71      365.52     37.19 o 
  -9   5   8      770.03      716.59     39.98 o 
  -8   5   8        7.37       -2.82     18.53 o 
  -7   5   8      637.56      577.98     36.26 o 
  -6   5   8       35.03       11.95     16.00 o 
  -5   5   8       14.17      -10.55     12.34 o 
  -4   5   8      160.14      166.85     17.50 o 
  -3   5   8     1618.19     1436.89     37.68 o 
  -2   5   8      140.21      163.91     20.98 o 
  -1   5   8      391.73      446.43     28.12 o 
   0   5   8      566.45      524.12     43.69 o 
   1   5   8      234.93      231.27     36.70 o 
   2   5   8      104.11       89.09     27.17 o 
   3   5   8      304.40      381.38     51.39 o 
   4   5   8      361.50      414.42     62.98 o 
   5   5   8        1.26       -1.07     23.63 o 
   6   5   8      214.20      183.81     35.19 o 
   7   5   8      300.11      301.93     38.88 o 
   8   5   8        0.29      -37.44     24.96 o 
   9   5   8       29.37       22.96     27.61 o 
  10   5   8       12.71       -8.60     33.00 o 
 -12   6   8      100.10       46.85     53.20 o 
 -11   6   8      539.11      445.42     81.56 o 
 -10   6   8     1098.29     1039.20     47.86 o 
  -9   6   8      458.24      514.56     42.87 o 
  -8   6   8      218.68      225.33     30.93 o 
  -7   6   8      202.20      264.31     35.74 o 
  -6   6   8      725.37      737.28     30.88 o 
  -5   6   8      491.27      556.97     28.64 o 
  -4   6   8     1319.48     1254.86     31.81 o 
  -3   6   8       24.77        6.08     14.87 o 
  -2   6   8      985.39      942.71     33.16 o 
  -1   6   8      283.60      277.45     27.20 o 
   0   6   8     1443.98     1311.84     46.74 o 
   1   6   8      800.30      759.29     39.81 o 
   2   6   8       52.31       64.42     25.23 o 
   3   6   8     1105.21     1057.50     46.51 o 
   4   6   8        1.33      -31.81     21.21 o 
   5   6   8      709.94      771.78     43.10 o 
   6   6   8      514.01      585.04     47.19 o 
   7   6   8       13.85       23.15     28.22 o 
   8   6   8      159.25      204.50     36.69 o 
   9   6   8       14.04       10.47     27.79 o 
  10   6   8      159.44      322.49     87.82 o 
 -12   7   8        7.00       -6.86     44.51 o 
 -11   7   8        2.30      -35.24     45.47 o 
 -10   7   8        0.63        1.03     27.05 o 
  -9   7   8      249.15      284.94     35.37 o 
  -8   7   8        4.14      -13.57     24.52 o 
  -7   7   8      384.14      337.97     44.14 o 
  -6   7   8      300.30      369.93     27.88 o 
  -5   7   8        2.03      -18.65     13.21 o 
  -4   7   8      155.06      141.49     25.69 o 
  -3   7   8      184.27      208.58     28.35 o 
  -2   7   8      425.31      486.80     33.85 o 
  -1   7   8      438.25      530.29     36.90 o 
   0   7   8        3.11      -25.48     20.16 o 
   1   7   8       47.61       44.30     22.81 o 
   2   7   8      628.74      669.05     46.31 o 
   3   7   8      318.58      316.05     36.37 o 
   4   7   8        1.10       -2.74     23.32 o 
   5   7   8        7.14      -13.82     23.23 o 
   6   7   8       28.16       13.14     26.94 o 
   7   7   8        1.03      -36.57     24.38 o 
   8   7   8       52.39       30.51     27.58 o 
   9   7   8      504.56      536.72     81.87 o 
 -11   8   8       93.68       46.28     32.76 o 
 -10   8   8        9.63       14.83     29.97 o 
  -9   8   8      104.28       59.36     33.57 o 
  -8   8   8       70.27       40.22     33.87 o 
  -7   8   8       69.99      135.64     59.82 o 
  -6   8   8       70.49       48.92     19.14 o 
  -5   8   8      122.63      189.03     23.23 o 
  -4   8   8      329.47      492.01     43.04 o 
  -3   8   8       11.28       -8.49     22.04 o 
  -2   8   8      523.65      526.31     43.32 o 
  -1   8   8       59.41       26.78     26.61 o 
   0   8   8       90.92       89.91     32.20 o 
   1   8   8        5.53       13.99     21.66 o 
   2   8   8      233.59      255.46     33.54 o 
   3   8   8        2.00      -34.10     26.24 o 
   4   8   8      259.65      259.62     35.90 o 
   5   8   8      237.40      261.25     37.64 o 
   6   8   8      121.52      145.77     33.72 o 
   7   8   8       15.38       -9.55     25.84 o 
   8   8   8       15.14       19.96     26.90 o 
 -10   9   8       12.66       20.36     47.37 o 
  -9   9   8      157.16      122.02     38.70 o 
  -8   9   8      449.33      549.60     90.06 o 
  -7   9   8       17.98       -0.94     20.22 o 
  -6   9   8      572.96      653.36     32.54 o 
  -5   9   8        6.45        1.67     18.54 o 
  -4   9   8      260.46      296.86     40.23 o 
  -3   9   8      567.83      682.34     99.71 o 
  -2   9   8       99.89      114.38     31.97 o 
  -1   9   8      600.07      650.55     80.21 o 
   0   9   8      180.05      233.35     78.37 o 
   1   9   8      470.53      519.88     52.66 o 
   2   9   8      433.00      499.71     43.91 o 
   3   9   8        1.09       -6.03     22.52 o 
   4   9   8      146.82      218.39     36.07 o 
   5   9   8      230.44      257.63     38.09 o 
   6   9   8       98.36      131.27     34.47 o 
   7   9   8      169.87      185.01     38.55 o 
  -8  10   8       15.05       -6.48     24.42 o 
  -7  10   8       60.37       85.51     32.14 o 
  -6  10   8       15.48       37.26     21.99 o 
  -5  10   8      115.01      146.71     50.10 o 
  -4  10   8        2.59      -14.25     22.32 o 
  -3  10   8        1.19      -21.42     23.06 o 
  -2  10   8       81.12      119.09     66.83 o 
  -1  10   8       14.03        1.19     27.14 o 
   0  10   8       91.03       95.67     34.84 o 
   1  10   8      357.53      423.46     55.55 o 
   2  10   8        4.77      -23.20     31.30 o 
   3  10   8       81.40      118.00     31.35 o 
   4  10   8       10.70       21.88     25.34 o 
   5  10   8       43.94       53.09     34.61 o 
   6  10   8       20.31       28.99     36.46 o 
  -7  11   8        2.33      -11.06     23.83 o 
  -6  11   8       21.49       11.97     24.38 o 
  -5  11   8      104.16      138.68     34.26 o 
  -4  11   8        6.18      -21.85     23.87 o 
  -3  11   8       48.26       62.22     32.22 o 
  -2  11   8        0.06      -21.66     60.23 o 
  -1  11   8        3.39       35.82     42.55 o 
   0  11   8       35.60       14.37     31.57 o 
   1  11   8      175.83      190.72     58.39 o 
   2  11   8      224.73      208.17     50.70 o 
   3  11   8       51.35       12.84     75.61 o 
   4  11   8       19.79       48.46     37.44 o 
  -3  12   8       10.41       -3.96     27.14 o 
  -2  12   8      153.99      188.96     41.58 o 
  -1  12   8        0.07      -31.57     26.34 o 
   0  12   8      116.81       74.61     63.32 o 
 -14   1   9      135.39      156.10     47.26 o 
 -13   1   9      188.09      278.36     62.99 o 
 -12   1   9       41.72       21.62     34.36 o 
 -11   1   9      428.34      519.83     59.54 o 
 -10   1   9       29.38        0.37     30.92 o 
  -9   1   9      610.12      640.17     74.22 o 
  -8   1   9     2122.97     2147.48     79.27 o 
  -7   1   9        6.15       -3.63     18.41 o 
  -6   1   9      101.60      116.06     23.05 o 
  -5   1   9      266.32      303.93     56.70 o 
  -4   1   9     1015.83     1051.09     66.81 o 
  -3   1   9     1921.47     1971.25     70.42 o 
  -2   1   9      280.13      322.08     43.58 o 
  -1   1   9     1979.89     1871.06     71.73 o 
   0   1   9      147.29      156.30     47.01 o 
   1   1   9     1488.61     1364.82     65.67 o 
   2   1   9      565.06      683.26     60.66 o 
   3   1   9      739.06      828.22     66.55 o 
   4   1   9        6.79       24.33     36.92 o 
   5   1   9      336.33      378.94     54.30 o 
   6   1   9      405.45      434.58     61.05 o 
   7   1   9      689.70      729.58     66.57 o 
   8   1   9      330.58      335.52     55.68 o 
   9   1   9       69.30       65.33     46.54 o 
 -13   2   9       47.20       11.53     36.19 o 
 -12   2   9      151.62      163.37     43.19 o 
 -11   2   9        2.40       16.46     31.58 o 
 -10   2   9      647.95      723.76     58.32 o 
  -9   2   9       76.39      106.04     39.92 o 
  -8   2   9      500.92      602.88    131.72 o 
  -7   2   9     1197.89     1151.78     46.09 o 
  -6   2   9       57.31       46.49     24.55 o 
  -5   2   9     1116.53     1058.66     42.61 o 
  -4   2   9     1225.62     1206.90     45.01 o 
  -3   2   9      925.04      915.04     52.59 o 
  -2   2   9     3267.74     3036.06     86.95 o 
  -1   2   9       28.62       29.33     29.77 o 
   0   2   9     2166.66     2079.26     75.40 o 
   1   2   9      324.70      321.78     44.41 o 
   2   2   9       15.20       27.57     33.48 o 
   3   2   9      739.14      897.66     97.33 o 
   4   2   9     1197.11     1084.77     63.02 o 
   5   2   9     2647.42     2653.00    166.66 o 
   6   2   9      463.00      404.65     55.09 o 
   7   2   9      276.04      361.34     73.97 o 
   8   2   9      592.40      579.64     87.72 o 
   9   2   9       13.23      -21.65     34.97 o 
 -13   3   9       19.22        0.71     35.04 o 
 -12   3   9        3.72      -43.69     29.13 o 
 -11   3   9       12.97        7.54     30.70 o 
 -10   3   9       26.46        6.68     28.28 o 
  -9   3   9       54.50       46.59     29.99 o 
  -8   3   9        0.00       -6.70     25.44 o 
  -7   3   9       57.48       52.29     29.24 o 
  -6   3   9      283.41      243.98     31.51 o 
  -5   3   9       59.52       51.29     23.70 o 
  -4   3   9      145.95      192.52     28.17 o 
  -3   3   9      267.00      253.57     31.02 o 
  -2   3   9       49.08        2.94     26.77 o 
  -1   3   9       65.88       67.07     37.08 o 
   0   3   9      183.74      115.94     36.35 o 
   1   3   9      124.98      120.19     58.75 o 
   2   3   9      395.99      456.96     51.59 o 
   3   3   9        7.49      -38.97     30.66 o 
   4   3   9      170.56      113.89     41.27 o 
   5   3   9     1450.14     1413.74     70.95 o 
   6   3   9       81.26       32.80     36.19 o 
   7   3   9        2.18       -1.35     36.32 o 
   8   3   9       45.16      114.97     46.73 o 
   9   3   9       21.43      -22.46     36.03 o 
  10   3   9        2.65      -55.77     37.18 o 
 -13   4   9        3.78      -24.19     27.97 o 
 -12   4   9      186.17      239.68     47.20 o 
 -11   4   9       15.61       13.20     33.68 o 
 -10   4   9      666.60      653.45     54.58 o 
  -9   4   9       98.07      129.95     38.51 o 
  -8   4   9        1.14       -4.99     31.49 o 
  -7   4   9       47.25       44.84     53.18 o 
  -6   4   9      419.35      484.25     38.31 o 
  -5   4   9     2340.05     2315.52     60.79 o 
  -4   4   9     1739.50     1729.20     52.83 o 
  -3   4   9      415.60      532.44     39.77 o 
  -2   4   9      693.85      683.67     36.26 o 
  -1   4   9       23.07       60.24     30.69 o 
   0   4   9      907.15      865.67     54.69 o 
   1   4   9      239.32      198.13     51.99 o 
   2   4   9      538.90      669.42     60.66 o 
   3   4   9      368.51      364.88     48.28 o 
   4   4   9        0.36      -38.63     27.42 o 
   5   4   9     2821.65     2465.48     88.52 o 
   6   4   9      373.52      436.35     58.15 o 
   7   4   9      669.24      758.59     66.69 o 
   8   4   9      352.68      377.05     78.39 o 
   9   4   9       29.30      -11.74     36.02 o 
  10   4   9       56.15       54.31     48.80 o 
 -12   5   9       54.52       42.80     37.66 o 
 -11   5   9      484.18      532.67     60.67 o 
 -10   5   9        2.41      -38.04     26.11 o 
  -9   5   9      190.01      250.59     42.29 o 
  -8   5   9      272.37      279.74     43.09 o 
  -7   5   9       42.65       17.72     26.24 o 
  -6   5   9       21.19       35.13     23.14 o 
  -5   5   9       33.50      -15.12     19.41 o 
  -4   5   9       79.92       69.28     26.90 o 
  -3   5   9        3.44      -12.86     19.73 o 
  -2   5   9     1671.26     1662.81     56.75 o 
  -1   5   9      764.57      748.42     38.26 o 
   0   5   9      125.40      106.06     25.55 o 
   1   5   9      313.55      357.51     46.72 o 
   2   5   9      245.15      252.69     48.58 o 
   3   5   9       44.10       40.85     33.85 o 
   4   5   9     1202.84     1290.97     66.58 o 
   5   5   9       12.16      -26.84     32.65 o 
   6   5   9      556.16      549.17     59.36 o 
   7   5   9       43.59       21.85     35.46 o 
   8   5   9      573.57      526.19     59.99 o 
   9   5   9      183.90      148.85     95.83 o 
 -12   6   9      232.68      162.32     73.73 o 
 -11   6   9       47.85       22.99     34.23 o 
 -10   6   9        0.00      -36.62     24.41 o 
  -9   6   9       24.50       14.55     28.40 o 
  -8   6   9        4.42       -8.60     40.35 o 
  -7   6   9      331.81      383.49    135.41 o 
  -6   6   9       13.30       -2.08     18.70 o 
  -5   6   9       73.63       36.06     22.48 o 
  -4   6   9      235.00      245.43     32.16 o 
  -3   6   9      324.51      315.52     34.55 o 
  -2   6   9        0.01        5.18     20.08 o 
  -1   6   9       94.32       87.08     24.79 o 
   0   6   9        0.10       -0.67     28.05 o 
   1   6   9       29.20      -27.88     25.10 o 
   2   6   9       23.56        8.87     38.93 o 
   3   6   9        0.35       21.57     30.14 o 
   4   6   9       41.90       38.12     32.53 o 
   5   6   9       30.44       28.08     34.92 o 
   6   6   9       30.69       33.25     35.61 o 
   7   6   9       50.66       65.31     37.34 o 
   8   6   9      224.32      307.87    133.09 o 
   9   6   9      130.91       72.17     40.30 o 
 -11   7   9      617.68      579.76     93.47 o 
 -10   7   9        7.62      -24.10     27.66 o 
  -9   7   9       93.91       44.72     32.46 o 
  -8   7   9       54.21       45.55     48.36 o 
  -7   7   9       24.06       31.74     30.46 o 
  -6   7   9      215.79      287.09     32.82 o 
  -5   7   9       64.44       74.30     23.31 o 
  -4   7   9      305.23      398.12     39.64 o 
  -3   7   9      594.27      678.69     39.36 o 
  -2   7   9      209.79      242.95     41.08 o 
  -1   7   9      332.09      391.94     47.39 o 
   0   7   9       31.16       30.76     28.80 o 
   1   7   9      696.65      835.25    126.09 o 
   2   7   9      147.60      196.55     42.76 o 
   3   7   9       45.16       11.12     28.83 o 
   4   7   9      491.11      566.39     60.98 o 
   5   7   9        0.02      -21.31     29.96 o 
   6   7   9      190.02      265.21     50.34 o 
   7   7   9        3.61        4.48     44.36 o 
   8   7   9      288.03      408.85     81.85 o 
 -10   8   9      194.95       16.41     48.08 o 
  -9   8   9      145.61      116.74     60.73 o 
  -8   8   9       12.51      -23.82     50.62 o 
  -7   8   9      243.49      336.87     48.04 o 
  -6   8   9       63.13       96.52     26.50 o 
  -5   8   9      438.85      608.80     83.56 o 
  -4   8   9      174.88      233.20     38.13 o 
  -3   8   9      250.71      327.55     43.44 o 
  -2   8   9      490.86      663.14    173.66 o 
  -1   8   9       39.33       -3.95     25.43 o 
   0   8   9      343.69      499.88     54.21 o 
   1   8   9       58.15       77.54     39.18 o 
   2   8   9      987.73     1050.52     63.07 o 
   3   8   9       20.06       57.01     33.61 o 
   4   8   9       14.33       38.09     32.21 o 
   5   8   9      323.90      341.18     51.53 o 
   6   8   9       57.27       42.09     36.94 o 
   7   8   9       67.12       77.75     54.96 o 
  -9   9   9       21.95      -17.88     41.15 o 
  -8   9   9       11.78       13.48     50.34 o 
  -7   9   9        0.79      -37.50     42.73 o 
  -6   9   9        8.23       37.89     36.47 o 
  -5   9   9        0.07       -8.64     33.06 o 
  -4   9   9       67.59      121.69     48.84 o 
  -3   9   9        1.94       -2.22     40.43 o 
  -2   9   9        4.18       14.02     27.36 o 
  -1   9   9       16.46       21.13     28.79 o 
   0   9   9      498.02      563.83     57.53 o 
   1   9   9      127.01      163.01     41.85 o 
   2   9   9       73.16       82.14     33.90 o 
   3   9   9       65.12       40.61     38.43 o 
   4   9   9       36.59       18.59     30.68 o 
   5   9   9        0.26       -2.91     30.06 o 
   6   9   9       27.54       16.48     32.31 o 
  -6  10   9        0.70       27.79     35.83 o 
  -5  10   9       71.79      147.34     49.75 o 
  -4  10   9       73.52      168.74     52.52 o 
  -3  10   9       55.94      102.27     46.22 o 
  -2  10   9      117.51      164.74     53.47 o 
  -1  10   9        0.08       31.75     43.72 o 
   0  10   9      272.04      401.60     89.25 o 
   1  10   9       31.80       24.14     29.40 o 
   2  10   9        1.75       35.16     30.47 o 
   3  10   9      284.28      361.53     52.00 o 
   4  10   9        3.73       43.45     31.63 o 
  -5  11   9       11.12       19.15     38.61 o 
  -4  11   9       47.40       55.26     39.76 o 
  -3  11   9       36.82      110.55     48.84 o 
  -2  11   9        1.50        1.55     37.66 o 
  -1  11   9      127.98      195.46     57.52 o 
   0  11   9        4.03       58.39     46.22 o 
   1  11   9       65.08      183.79     40.75 o 
 -13   0  10      192.62      307.12     82.25 o 
 -12   0  10      154.47      201.37     66.63 o 
 -11   0  10       33.18       14.71     48.28 o 
 -10   0  10      681.62      775.93     99.26 o 
  -9   0  10      599.94      641.91     88.43 o 
  -8   0  10      112.07       66.51     46.46 o 
  -7   0  10     1353.90     1190.84     86.37 o 
  -6   0  10       23.36       39.38     28.64 o 
  -5   0  10     3157.87     3229.91    126.25 o 
  -4   0  10       64.00      135.13     53.83 o 
  -3   0  10     2285.87     2261.49    111.39 o 
  -2   0  10     1322.83     1387.76     93.03 o 
  -1   0  10      653.45      823.42     91.53 o 
   0   0  10     2614.45     2435.46    122.29 o 
   1   0  10        7.21        3.57     48.32 o 
   2   0  10      132.30      199.46     63.74 o 
   3   0  10      664.97      675.45     93.75 o 
   4   0  10     5867.94     5293.95    185.19 o 
   5   0  10     2848.16     2827.73    140.20 o 
   6   0  10        0.77       20.49     57.95 o 
   7   0  10      686.74      695.27     98.23 o 
   8   0  10      560.73      422.27     86.02 o 
   9   0  10       59.06       -7.77     54.86 o 
 -13   1  10       34.53       41.29     39.91 o 
 -12   1  10       21.18      -42.15     28.10 o 
 -11   1  10      131.30      169.04     41.03 o 
 -10   1  10        2.85        1.99     29.31 o 
  -9   1  10      532.91      598.19     58.31 o 
  -8   1  10      305.63      317.04     82.75 o 
  -7   1  10      670.79      733.51     48.20 o 
  -6   1  10       32.60       33.31     25.57 o 
  -5   1  10        3.98      -33.88     22.59 o 
  -4   1  10      273.67      310.02     47.03 o 
  -3   1  10      181.02      255.37     64.27 o 
  -2   1  10      242.78      261.58     45.84 o 
  -1   1  10      261.27      275.77     46.33 o 
   0   1  10      156.02      222.12     47.03 o 
   1   1  10      112.02      124.71     40.02 o 
   2   1  10      195.38      194.22     45.79 o 
   3   1  10     1304.52     1341.10     72.97 o 
   4   1  10       22.16        3.60     39.91 o 
   5   1  10       11.75      -24.68     34.34 o 
   6   1  10      135.53       99.11     42.25 o 
   7   1  10        0.20      -28.93     37.85 o 
   8   1  10       38.97       69.89     47.11 o 
   9   1  10       46.34      -36.31     38.10 o 
 -13   2  10        2.40      -29.50     33.98 o 
 -12   2  10       23.76       -9.30     53.33 o 
 -11   2  10       11.23      -15.73     29.19 o 
 -10   2  10       61.21       38.41     41.01 o 
  -9   2  10      139.68      103.70     37.23 o 
  -8   2  10        4.63        4.05     26.76 o 
  -7   2  10       95.01       89.04     34.08 o 
  -6   2  10      529.43      586.98     43.08 o 
  -5   2  10      540.46      592.12     45.22 o 
  -4   2  10        0.84      -16.76     21.88 o 
  -3   2  10     1327.23     1302.68     64.52 o 
  -2   2  10      493.45      627.01     58.98 o 
  -1   2  10      104.21      102.77     38.51 o 
   0   2  10      348.17      510.43     56.62 o 
   1   2  10      692.12      880.67    103.20 o 
   2   2  10      173.11      194.53     46.92 o 
   3   2  10      112.35       99.15     42.23 o 
   4   2  10      348.69      330.90     53.27 o 
   5   2  10     1266.96     1149.66     68.56 o 
   6   2  10       26.61      -16.86     38.60 o 
   7   2  10      318.97      268.91     55.61 o 
   8   2  10       66.54       46.58     47.80 o 
   9   2  10       16.78       19.84     65.31 o 
 -12   3  10       75.46       18.80     36.22 o 
 -11   3  10      469.32      625.35     65.69 o 
 -10   3  10       33.63      -23.61     29.74 o 
  -9   3  10      892.49      950.45     58.62 o 
  -8   3  10      868.52      797.55     52.83 o 
  -7   3  10        1.61      -27.94     24.93 o 
  -6   3  10      589.56      665.52     43.59 o 
  -5   3  10      101.99       89.50     27.40 o 
  -4   3  10     1044.99     1041.33     46.07 o 
  -3   3  10      393.44      423.57     44.07 o 
  -2   3  10     1027.67      893.15     56.24 o 
  -1   3  10      655.07      613.49     58.48 o 
   0   3  10        2.97       10.92     34.71 o 
   1   3  10      300.88      388.77     53.33 o 
   2   3  10     2012.42     1982.92     81.66 o 
   3   3  10      175.42      158.58     45.17 o 
   4   3  10      731.67      914.55     72.30 o 
   5   3  10       15.70      -33.52     33.92 o 
   6   3  10     1930.91     1981.61     86.43 o 
   7   3  10       18.48        1.93     39.23 o 
   8   3  10       88.62       65.42     58.84 o 
   9   3  10       50.07       51.67     41.09 o 
 -12   4  10        8.31      -32.30     61.34 o 
 -11   4  10       48.71        0.65     34.68 o 
 -10   4  10      158.38      181.95     41.64 o 
  -9   4  10       85.64       99.16     34.95 o 
  -8   4  10      485.30      594.70     56.54 o 
  -7   4  10      151.80      171.20     49.43 o 
  -6   4  10       12.36        5.51     20.91 o 
  -5   4  10       98.18      113.49     27.38 o 
  -4   4  10        5.60      -10.12     20.31 o 
  -3   4  10     1076.97     1053.93     45.42 o 
  -2   4  10       52.95       48.81     23.37 o 
  -1   4  10       12.63      -11.19     37.10 o 
   0   4  10      219.30      240.76     42.57 o 
   1   4  10      160.78      139.32     98.90 o 
   2   4  10        1.29      -17.54     28.43 o 
   3   4  10      127.37       86.85     39.83 o 
   4   4  10      348.40      377.97     76.15 o 
   5   4  10      195.25      231.24     48.38 o 
   6   4  10        8.28       20.12     38.26 o 
   7   4  10      270.41      254.42     92.16 o 
   8   4  10        2.62      -46.85     31.23 o 
   9   4  10       30.89      -22.93     43.62 o 
 -12   5  10      123.86       48.67     38.75 o 
 -11   5  10      144.27      181.28     45.77 o 
 -10   5  10       59.73       25.84     30.22 o 
  -9   5  10       54.82       42.48     31.89 o 
  -8   5  10       44.93      131.55     91.35 o 
  -7   5  10        1.96      -10.09     26.38 o 
  -6   5  10      102.87       91.26     26.03 o 
  -5   5  10        4.83      -13.72     21.09 o 
  -4   5  10      332.18      385.50     41.80 o 
  -3   5  10        8.47      -14.09     20.75 o 
  -2   5  10        1.30      -11.19     18.67 o 
  -1   5  10      273.96      362.85     36.98 o 
   0   5  10       36.28       -1.06     20.36 o 
   1   5  10      579.30      565.69     56.49 o 
   2   5  10      350.02      344.98    130.55 o 
   3   5  10       90.93       84.56     39.44 o 
   4   5  10       93.44       54.05     75.18 o 
   5   5  10      210.59      153.67     44.15 o 
   6   5  10      155.77       93.21     47.45 o 
   7   5  10        0.49      -39.10     33.76 o 
   8   5  10       81.23       30.57     40.20 o 
 -11   6  10      446.06      386.52     56.34 o 
 -10   6  10        2.67       15.40     32.60 o 
  -9   6  10       53.68       53.50     55.04 o 
  -8   6  10      207.54      194.59     61.16 o 
  -7   6  10      494.36      600.71     56.83 o 
  -6   6  10       15.38       -3.35     20.17 o 
  -5   6  10     1220.27     1275.73     50.22 o 
  -4   6  10       49.32       40.66     22.73 o 
  -3   6  10      862.84      943.77     44.00 o 
  -2   6  10      347.59      422.52     39.26 o 
  -1   6  10        0.95        3.16     27.06 o 
   0   6  10      830.94      855.95     56.53 o 
   1   6  10        8.27       23.81     32.57 o 
   2   6  10      502.79      654.39     63.27 o 
   3   6  10      346.22      386.61     52.56 o 
   4   6  10      270.63      298.05     79.91 o 
   5   6  10      298.44      244.12     51.00 o 
   6   6  10       13.92      -32.14     30.71 o 
   7   6  10      267.89      253.52     50.13 o 
 -10   7  10       57.47        0.00     79.93 o 
  -9   7  10        2.14       -2.86     30.36 o 
  -8   7  10      117.34      177.86     66.75 o 
  -7   7  10       79.36       69.35     54.66 o 
  -6   7  10      437.17      436.60     41.17 o 
  -5   7  10       71.19       47.56     45.48 o 
  -4   7  10        3.45       -2.25     21.91 o 
  -3   7  10        9.60      -16.92     27.24 o 
  -2   7  10       63.10       68.40     32.80 o 
  -1   7  10      303.42      300.39     50.54 o 
   0   7  10       20.74      -37.18     24.79 o 
   1   7  10      162.97      224.37     71.09 o 
   2   7  10       27.98       24.27     49.13 o 
   3   7  10       25.33        1.05     51.33 o 
   4   7  10       24.57      -14.18     32.24 o 
   5   7  10       86.48       61.32     40.33 o 
   6   7  10        1.02       92.95     41.26 o 
   7   7  10       16.82       13.20     62.00 o 
  -9   8  10       69.94       31.00     75.18 o 
  -8   8  10       17.79      -43.17     41.90 o 
  -7   8  10      146.13      149.40     39.96 o 
  -6   8  10       15.23       10.85     50.00 o 
  -5   8  10      255.95      257.08     46.20 o 
  -4   8  10      133.27      120.74     33.35 o 
  -3   8  10       19.87       22.46     29.26 o 
  -2   8  10        3.33       41.84     29.68 o 
  -1   8  10      115.84      143.50     37.46 o 
   0   8  10        0.89        4.01     25.45 o 
   1   8  10       78.29       46.25     34.04 o 
   2   8  10        1.88       34.83     32.16 o 
   3   8  10      147.87      120.83     42.55 o 
   4   8  10        8.22      -12.81     30.74 o 
   5   8  10      111.02       97.36     41.48 o 
  -7   9  10       70.98       66.75     41.26 o 
  -6   9  10      321.34      499.74     52.86 o 
  -5   9  10      135.57      169.29     37.37 o 
  -4   9  10       14.18        4.74     25.43 o 
  -3   9  10       22.98       38.86     34.47 o 
  -2   9  10      111.41      130.54     36.21 o 
  -1   9  10      446.57      558.54     60.09 o 
   0   9  10      241.43      284.86     47.74 o 
   1   9  10       94.34      160.00     54.74 o 
   2   9  10      113.95      108.77     39.42 o 
   3   9  10      107.17      172.88     44.87 o 
   4   9  10      159.98      173.14     46.14 o 
  -5  10  10        0.57       50.98     28.87 o 
  -4  10  10        0.35       26.16     25.98 o 
  -3  10  10        3.04       30.10     29.32 o 
  -2  10  10       62.20       81.84     33.99 o 
  -1  10  10        0.16       24.87     29.01 o 
   0  10  10      155.17      317.35     50.09 o 
   1  10  10      223.50      236.88     46.43 o 
   2  10  10        5.64       31.42     33.74 o 
 -12   1  11      240.06      250.02     52.89 o 
 -11   1  11      293.87      306.31     57.04 o 
 -10   1  11      231.20      219.29     43.86 o 
  -9   1  11      617.80      618.55     63.76 o 
  -8   1  11      542.89      608.11    131.80 o 
  -7   1  11        5.46       14.93     23.47 o 
  -6   1  11      922.81      801.07     43.90 o 
  -5   1  11       59.80       16.28     24.80 o 
  -4   1  11     1429.28     1381.46     67.56 o 
  -3   1  11      301.96      286.20     47.94 o 
  -2   1  11     1721.39     1787.17     83.38 o 
  -1   1  11      472.55      537.63     59.51 o 
   0   1  11       39.98       43.98     37.17 o 
   1   1  11      714.19      620.18     82.91 o 
   2   1  11      250.64      253.42     50.80 o 
   3   1  11      729.35      698.10     69.64 o 
   4   1  11       86.76       96.89     46.11 o 
   5   1  11      229.55      230.82     52.88 o 
   6   1  11      253.07      241.01     54.52 o 
   7   1  11       87.90       34.84     45.60 o 
   8   1  11       43.77      -26.49     42.49 o 
 -12   2  11       68.71      103.44     43.59 o 
 -11   2  11      165.31      173.72     71.45 o 
 -10   2  11      699.75      796.83     71.45 o 
  -9   2  11      233.80      159.30     41.66 o 
  -8   2  11       91.04       83.45     40.21 o 
  -7   2  11       12.65      -24.33     23.97 o 
  -6   2  11      634.63      677.31     49.10 o 
  -5   2  11      264.34      339.74     40.27 o 
  -4   2  11       94.96       79.79     28.50 o 
  -3   2  11      963.71      920.74     58.53 o 
  -2   2  11      193.19      184.07     45.71 o 
  -1   2  11       34.57       53.70     37.34 o 
   0   2  11      202.37      240.00     48.92 o 
   1   2  11      422.01      413.61     56.20 o 
   2   2  11     1101.73      963.99     65.25 o 
   3   2  11      293.63      242.52     51.15 o 
   4   2  11      303.89      281.62     57.77 o 
   5   2  11      663.06      671.91     70.80 o 
   6   2  11      401.17      455.92     68.44 o 
   7   2  11      208.34      134.71     52.96 o 
   8   2  11       14.07      -11.92     50.08 o 
 -11   3  11        5.68      -20.88     31.23 o 
 -10   3  11       97.02       57.32     65.66 o 
  -9   3  11      255.36      297.66     48.53 o 
  -8   3  11      252.81      259.18     45.33 o 
  -7   3  11       82.71       63.71     49.37 o 
  -6   3  11        2.32      -30.61     27.64 o 
  -5   3  11        2.61        1.07     28.92 o 
  -4   3  11        2.79      -19.15     20.91 o 
  -3   3  11       67.56       10.02     23.19 o 
  -2   3  11        5.45      -16.83     31.41 o 
  -1   3  11        0.00        3.52     30.87 o 
   0   3  11       39.21       16.35     38.91 o 
   1   3  11        0.06      -48.87     32.58 o 
   2   3  11      824.68      778.03     75.93 o 
   3   3  11      776.23      772.57     71.10 o 
   4   3  11      223.53      219.22     59.38 o 
   5   3  11      176.93      127.69     45.68 o 
   6   3  11       37.54        5.31     42.31 o 
   7   3  11       21.16       -9.85     38.76 o 
   8   3  11        5.28        1.69     70.64 o 
 -11   4  11       39.54       81.22     40.05 o 
 -10   4  11      329.09      368.73     53.15 o 
  -9   4  11      124.20      107.94     36.37 o 
  -8   4  11      218.30      250.52     44.80 o 
  -7   4  11      122.70      101.25     35.81 o 
  -6   4  11      164.20      198.94     31.92 o 
  -5   4  11      623.92      639.26     94.08 o 
  -4   4  11      134.12      141.99     30.91 o 
  -3   4  11      265.16      333.41     42.71 o 
  -2   4  11       86.66      122.96     27.00 o 
  -1   4  11      168.48      215.85    102.09 o 
   0   4  11      821.90      868.98     90.87 o 
   1   4  11      444.09      455.35     57.69 o 
   2   4  11       25.36      -23.86     33.12 o 
   3   4  11        7.97      -25.51     51.59 o 
   4   4  11      653.88      774.72     74.56 o 
   5   4  11      509.85      507.08     93.07 o 
   6   4  11      284.82      209.51     55.45 o 
   7   4  11      214.63      318.57     55.60 o 
 -10   5  11       30.02       20.29     31.46 o 
  -9   5  11      391.73      482.93     83.50 o 
  -8   5  11       25.95        4.92     44.20 o 
  -7   5  11      297.16      272.21     44.41 o 
  -6   5  11      742.09      740.20     44.09 o 
  -5   5  11      142.48      208.69     43.48 o 
  -4   5  11      824.52      839.97     46.64 o 
  -3   5  11        0.37      -15.57     20.41 o 
  -2   5  11       51.13       43.30     23.05 o 
  -1   5  11      134.16      224.99     42.63 o 
   0   5  11      192.35      175.22     45.10 o 
   1   5  11      256.46      293.67     50.24 o 
   2   5  11       51.71       -4.84     41.38 o 
   3   5  11      638.01      796.70     71.67 o 
   4   5  11     1113.48     1139.80     78.68 o 
   5   5  11       12.01      -42.22     35.48 o 
   6   5  11      211.71      122.34     48.59 o 
   7   5  11       23.33      -36.87     39.18 o 
 -10   6  11        0.00      -56.09     58.67 o 
  -9   6  11        0.00       12.30     30.83 o 
  -8   6  11        3.78      -48.60     39.80 o 
  -7   6  11       40.64       39.64     32.56 o 
  -6   6  11        0.70        3.72     22.62 o 
  -5   6  11        3.25        0.39     23.00 o 
  -4   6  11        1.82       -1.20     22.58 o 
  -3   6  11        5.32        8.08     22.61 o 
  -2   6  11        5.90      -30.04     36.21 o 
  -1   6  11        1.97      -41.39     27.59 o 
   0   6  11      173.78      155.49     41.69 o 
   1   6  11        9.45      -36.74     29.20 o 
   2   6  11        1.21        7.12     29.43 o 
   3   6  11        3.81      -44.92     29.95 o 
   4   6  11       79.23       76.68     41.31 o 
   5   6  11        4.70       16.75     39.13 o 
   6   6  11       16.63       58.66     48.70 o 
  -9   7  11       92.35       96.14     38.84 o 
  -8   7  11       21.67       11.57     47.01 o 
  -7   7  11      140.02      158.26     59.87 o 
  -6   7  11      408.17      512.03     48.21 o 
  -5   7  11       13.36       21.16     23.75 o 
  -4   7  11       31.18       49.09     32.59 o 
  -3   7  11       30.34       10.53     29.88 o 
  -2   7  11      154.10      246.36     44.79 o 
  -1   7  11       78.93       82.95     37.38 o 
   0   7  11      265.76      296.22     52.54 o 
   1   7  11      782.74      846.12    102.80 o 
   2   7  11       29.62       40.91     36.47 o 
   3   7  11      236.31      178.65     49.46 o 
   4   7  11      122.88      114.32     52.34 o 
   5   7  11      100.76       63.79     56.23 o 
  -7   8  11       20.50       55.82     37.45 o 
  -6   8  11       10.28      -16.57     36.43 o 
  -5   8  11       70.43      139.39     36.32 o 
  -4   8  11        1.88       11.62     29.14 o 
  -3   8  11      220.85      301.86     47.43 o 
  -2   8  11      193.88      205.03     47.73 o 
  -1   8  11      149.97      251.38     45.50 o 
   0   8  11      141.36      227.87     47.68 o 
   1   8  11      109.86      123.78     46.89 o 
   2   8  11      264.48      320.46     52.92 o 
   3   8  11       19.30       20.42     37.77 o 
   4   8  11      168.97      204.13     50.66 o 
  -5   9  11        0.16      -29.16     25.41 o 
  -4   9  11       17.02       47.80     31.25 o 
  -3   9  11       53.38       26.51     29.14 o 
  -2   9  11       20.94       27.00     31.80 o 
  -1   9  11      119.06      112.62     48.86 o 
   0   9  11       94.70      110.27     39.34 o 
   1   9  11       19.08       54.44     34.68 o 
 -11   0  12      199.26      249.73     75.35 o 
 -10   0  12       17.09       14.35     48.95 o 
  -9   0  12      143.81      107.34     56.76 o 
  -8   0  12       21.08       -9.51     36.31 o 
  -7   0  12       15.53       62.11     41.34 o 
  -6   0  12      541.07      630.01     82.35 o 
  -5   0  12      461.12      372.33     74.20 o 
  -4   0  12      253.30      199.15     64.06 o 
  -3   0  12     1169.54     1201.50     95.29 o 
  -2   0  12       31.19       50.26     52.80 o 
  -1   0  12        9.40      -52.64     42.85 o 
   0   0  12     3018.93     2811.04    143.14 o 
   1   0  12     1024.53     1034.42     99.49 o 
   2   0  12      689.21      809.75    106.19 o 
   3   0  12       18.73      -30.20     51.33 o 
   4   0  12      436.87      450.78     92.44 o 
   5   0  12        1.71      -69.29     57.16 o 
   6   0  12        5.57      -73.21     58.59 o 
   7   0  12       40.72      -27.27     70.87 o 
 -11   1  12       32.13       32.81     35.28 o 
 -10   1  12       47.56       33.93     57.34 o 
  -9   1  12       50.40       36.93     32.43 o 
  -8   1  12       37.63       50.50     34.19 o 
  -7   1  12      282.29      266.33     52.96 o 
  -6   1  12       58.23       35.41     28.74 o 
  -5   1  12      252.30      294.78     38.25 o 
  -4   1  12      355.07      349.94     51.69 o 
  -3   1  12       16.18      -59.95     41.26 o 
  -2   1  12        3.41      -42.17     31.67 o 
  -1   1  12      232.74      258.47     57.52 o 
   0   1  12      444.44      536.92     64.85 o 
   1   1  12      653.20      652.86     68.51 o 
   2   1  12      211.39      224.23     50.35 o 
   3   1  12      272.93      264.91     56.24 o 
   4   1  12       17.11      -54.68     36.45 o 
   5   1  12       68.86       23.54     44.25 o 
   6   1  12       52.95       82.02     52.74 o 
   7   1  12        3.74      -55.91     37.28 o 
 -11   2  12       21.07       14.26     33.90 o 
 -10   2  12       85.78      121.36     50.62 o 
  -9   2  12      187.62      137.60     42.38 o 
  -8   2  12        8.56      -13.79     28.11 o 
  -7   2  12       30.42       29.96     30.98 o 
  -6   2  12       62.39       35.70     33.84 o 
  -5   2  12       69.84       68.30     38.11 o 
  -4   2  12       30.21       -5.22     29.93 o 
  -3   2  12      161.19      204.97     47.29 o 
  -2   2  12      250.76      199.60     46.80 o 
  -1   2  12      150.69       41.23     52.38 o 
   0   2  12       90.19       79.55     72.54 o 
   1   2  12       35.23       -9.81     52.24 o 
   2   2  12      275.81      282.29     58.55 o 
   3   2  12       12.40       -9.20     40.81 o 
   4   2  12      186.27      208.80     55.38 o 
   5   2  12        1.87      -80.48     53.65 o 
   6   2  12      186.23       54.06     63.96 o 
 -10   3  12       53.77       43.34     36.39 o 
  -9   3  12      221.26      200.94     47.23 o 
  -8   3  12       16.75      -27.44     25.11 o 
  -7   3  12      674.70      891.05    104.49 o 
  -6   3  12      197.25      260.94     37.92 o 
  -5   3  12      485.14      578.82     50.06 o 
  -4   3  12      329.06      348.46     39.71 o 
  -3   3  12        0.37        1.17     23.75 o 
  -2   3  12      339.86      421.36     56.53 o 
  -1   3  12        4.50       11.14     35.63 o 
   0   3  12      242.99      256.40     52.17 o 
   1   3  12      405.37      444.31     62.66 o 
   2   3  12       62.56        3.39     39.20 o 
   3   3  12     1258.96     1122.71     74.00 o 
   4   3  12      268.43      216.42     62.11 o 
   5   3  12      495.15      485.52     71.93 o 
   6   3  12      233.32       66.09     51.09 o 
 -10   4  12      282.90      293.90     86.25 o 
  -9   4  12       20.75        1.39     32.84 o 
  -8   4  12      137.07      155.35     60.35 o 
  -7   4  12       16.35      -32.27     38.13 o 
  -6   4  12      118.53       75.18     37.83 o 
  -5   4  12      216.55      249.57     36.85 o 
  -4   4  12       30.36        5.70     28.42 o 
  -3   4  12      121.36      133.58     30.22 o 
  -2   4  12       37.11       23.30     23.55 o 
  -1   4  12       11.36      -37.02     31.80 o 
   0   4  12        0.47      -21.33     40.43 o 
   1   4  12       75.91       26.39     69.39 o 
   2   4  12        4.01       11.99     34.73 o 
   3   4  12      431.71      390.88     61.75 o 
   4   4  12       18.06      -51.40     34.27 o 
   5   4  12      122.17       13.91     44.98 o 
   6   4  12        4.41      -53.43     41.29 o 
  -9   5  12      289.04      294.71     99.93 o 
  -8   5  12      116.72      -25.61     46.06 o 
  -7   5  12       93.80       61.44     51.81 o 
  -6   5  12        6.11      -20.32     23.03 o 
  -5   5  12       87.95       90.44     46.39 o 
  -4   5  12        2.24       -5.23     24.37 o 
  -3   5  12        6.01      -24.77     21.56 o 
  -2   5  12      128.77      166.64     33.12 o 
  -1   5  12        8.55      -16.26     39.50 o 
   0   5  12      204.70      219.34     48.23 o 
   1   5  12      416.75      477.58     61.04 o 
   2   5  12       71.47       81.12     60.61 o 
   3   5  12      198.45      220.49     52.96 o 
   4   5  12        0.11      -39.21     58.78 o 
   5   5  12        0.98      -53.35     35.57 o 
  -8   6  12      133.72      145.59     61.88 o 
  -7   6  12       87.55       47.13     49.67 o 
  -6   6  12      460.05      421.94    138.38 o 
  -5   6  12       50.77       51.93     27.66 o 
  -4   6  12        1.08      -29.69     24.82 o 
  -3   6  12      384.75      513.16     60.89 o 
  -2   6  12       30.84       20.46     33.68 o 
  -1   6  12      363.37      517.54     88.12 o 
   0   6  12      516.78      627.91     67.26 o 
   1   6  12        8.84      -28.59     34.38 o 
   2   6  12       11.84       39.60     50.80 o 
   3   6  12       22.90      -15.42     37.25 o 
   4   6  12      501.28      503.18     70.40 o 
  -7   7  12        8.25      -66.20     46.06 o 
  -6   7  12       29.28      -29.96     29.03 o 
  -5   7  12       50.58       58.19     36.51 o 
  -4   7  12       45.31       46.59     32.44 o 
  -3   7  12       74.80       40.28     37.28 o 
  -2   7  12      193.53      172.15     59.66 o 
  -1   7  12       43.51       57.63     38.15 o 
   0   7  12        2.07      -22.88     32.00 o 
   1   7  12       31.30      -33.07     33.65 o 
   2   7  12      347.35      338.81     58.36 o 
   3   7  12      432.97      447.98     77.06 o 
  -5   8  12       54.89       71.30     35.59 o 
  -4   8  12        8.60       65.24     35.23 o 
  -3   8  12       67.60       65.71     40.81 o 
  -2   8  12        1.93       14.85     32.52 o 
  -1   8  12       98.06       83.55     67.72 o 
   0   8  12      193.01      154.19     45.96 o 
  -9   1  13      422.93      503.81     90.48 o 
  -8   1  13       17.45       21.61     32.45 o 
  -7   1  13      206.58      296.77     56.62 o 
  -6   1  13       29.80       13.09     27.16 o 
  -5   1  13      462.86      411.95     45.50 o 
  -4   1  13      145.46      106.36     43.77 o 
  -3   1  13        9.32      -41.74     32.51 o 
  -2   1  13        2.72      -35.30     36.39 o 
  -1   1  13      391.29      384.63     58.45 o 
   0   1  13      970.26     1027.01     83.15 o 
   1   1  13      109.52       87.37     47.76 o 
   2   1  13       83.56       67.08     47.54 o 
   3   1  13      237.88      290.98     61.95 o 
   4   1  13       79.20      -13.36     46.68 o 
   5   1  13       93.55        6.32     45.99 o 
  -9   2  13        6.86        1.03     31.75 o 
  -8   2  13      431.81      387.61     55.05 o 
  -7   2  13        4.66       -3.97     27.54 o 
  -6   2  13      347.77      416.96     44.64 o 
  -5   2  13      183.53      169.73     34.79 o 
  -4   2  13       14.60      -17.14     23.73 o 
  -3   2  13      140.00      142.96     46.13 o 
  -2   2  13        3.88      -42.28     35.73 o 
  -1   2  13      685.99      699.51     73.18 o 
   0   2  13      170.07       87.42     44.20 o 
   1   2  13      219.35      172.49     53.35 o 
   2   2  13      444.61      458.90     67.03 o 
   3   2  13       33.37        7.40     43.73 o 
   4   2  13      107.09       48.17     51.24 o 
  -9   3  13       58.04        2.09     32.53 o 
  -8   3  13       72.14       62.88     34.57 o 
  -7   3  13       17.03      -22.44     36.19 o 
  -6   3  13        0.63      -36.80     24.54 o 
  -5   3  13        2.44      -30.77     23.24 o 
  -4   3  13        3.05      -25.69     23.83 o 
  -3   3  13        0.42      -20.73     32.71 o 
  -2   3  13       10.29      -51.43     34.29 o 
  -1   3  13       26.65      -15.83     36.96 o 
   0   3  13        1.93      -37.24     39.42 o 
   1   3  13       59.66       14.91     41.81 o 
   2   3  13       30.32      -36.92     41.30 o 
   3   3  13        3.38      -12.39     68.64 o 
   4   3  13        0.41     -106.48     78.86 o 
  -8   4  13       97.34      156.01     43.28 o 
  -7   4  13        6.40      -26.04     42.81 o 
  -6   4  13      168.12      165.72     43.85 o 
  -5   4  13        2.57       -3.51     25.26 o 
  -4   4  13      162.20      138.12     34.74 o 
  -3   4  13      242.47      194.31     35.38 o 
  -2   4  13       36.12       39.01     25.58 o 
  -1   4  13      302.34      367.58     76.70 o 
   0   4  13       59.53        3.16     41.16 o 
   1   4  13       10.55       10.43     41.02 o 
   2   4  13      267.53      273.14    139.43 o 
   3   4  13       90.66       42.84     59.70 o 
  -7   5  13      270.59      200.42     65.01 o 
  -6   5  13        2.60      -42.24     28.16 o 
  -5   5  13      134.23      151.07     36.22 o 
  -4   5  13      121.33      146.85     33.52 o 
  -3   5  13      123.84      121.81     32.02 o 
  -2   5  13       72.53       49.12     39.96 o 
  -1   5  13       25.89        0.68     35.21 o 
   0   5  13      140.47      150.22     50.20 o 
   1   5  13       17.67      -54.25     36.16 o 
   2   5  13       57.26       40.28     43.70 o 
  -6   6  13       36.26        4.98     34.40 o 
  -5   6  13        5.36      -12.62     31.74 o 
  -4   6  13        1.21      -22.40     32.33 o 
  -3   6  13       10.65       -8.02     33.90 o 
  -2   6  13        3.60      -21.35     33.79 o 
  -1   6  13        0.50        4.55     36.21 o 
   0   6  13       62.06       54.23     42.20 o 
   1   6  13      102.59        6.87     49.21 o 
  -7   0  14       11.73       17.68     39.64 o 
  -6   0  14      200.13      221.78     47.82 o 
  -5   0  14       56.71      -46.66     54.94 o 
  -4   0  14      105.88       31.43     61.96 o 
  -3   0  14       54.64       -4.44     57.00 o 
  -2   0  14       24.80       43.37     62.91 o 
  -1   0  14     2173.57     1932.68    131.80 o 
   0   0  14       37.87      -21.96     60.29 o 
   1   0  14      613.52      760.12    118.16 o 
   2   0  14      223.52       70.12     73.89 o 
  -7   1  14       67.71       63.01     34.20 o 
  -6   1  14       21.39      -39.59     28.51 o 
  -5   1  14       25.37       -6.21     34.02 o 
  -4   1  14       20.29      -48.62     37.02 o 
  -3   1  14       69.31      -53.49     35.66 o 
  -2   1  14      322.81      263.17     55.75 o 
  -1   1  14       47.41        8.58     42.29 o 
   0   1  14      136.51       85.08     48.00 o 
   1   1  14       12.17      -60.04     40.03 o 
   2   1  14       45.56        5.88     45.92 o 
  -7   2  14       17.28      -12.38     42.83 o 
  -6   2  14       38.97       43.27     43.46 o 
  -5   2  14       11.38       -5.39     26.45 o 
  -4   2  14        3.03      -42.85     28.57 o 
  -3   2  14       29.39      -19.05     37.75 o 
  -2   2  14      167.63      100.86     47.56 o 
  -1   2  14      216.28      164.88     51.49 o 
   0   2  14       34.59      -16.97     39.94 o 
   1   2  14      161.86      111.75     51.11 o 
   2   2  14      166.16       77.71     48.50 o 
  -6   3  14        6.74       -1.74     35.10 o 
  -5   3  14      353.86      411.62     58.04 o 
  -4   3  14       67.50       51.11     30.09 o 
  -3   3  14       94.57      105.88     34.52 o 
  -2   3  14      183.46      196.58     53.87 o 
  -1   3  14       62.63       13.10     44.18 o 
   0   3  14      149.50      139.96     76.70 o 
   1   3  14      122.34       62.67     61.82 o 
  -5   4  14       95.80       35.56     49.30 o 
  -4   4  14       46.54       44.63     29.56 o 
  -3   4  14        3.28        1.72     26.11 o 
  -2   4  14       70.33       24.22     26.98 o 
  -1   4  14       24.71      -19.46     46.83 o 
   0   4  14        0.84      -37.58     39.16 o 
                                                 
